# Supplementary material for: RNA helicase MOV10 suppresses fear memory and dendritic arborization and regulates microtubule dynamics in hippocampal neurons
Source: BMC Biol. 2025 Feb 6;23:36. doi: 10.1186/s12915-025-02138-6 (PMC11803958; doi:10.1186/s12915-025-02138-6)
Supplement: Supplementary file 4 — Additional file 4. Table S1. Differentially expressed genes in Mov10 Deletion hippocampi. [file 12915_2025_2138_MOESM4_ESM.csv]

	gene_id	gene_name	ENTREZID	Fstat.ANOVA	rawP.ANOVA	FDR.ANOVA	FC	rawP	p	BP	CC	MF	KEGGpathway	Brain iCLIP	HEK iClip	N2A eCLIP	Spermatogonia HITS-CLIP, P10 (Fu et al., 2019)	HEK293 PAR-CLIP (Gregersen et al., 2014)	HEK293 PAR-CLIP (Sievers et al., 2012)	Spermatogonia HITS-CLIP, P21 (Guan et al., 2023)
1	ENSMUSG00000000001.5	Gnai3	14679	-3.996145928	0.003967267	0.025136222	-1.124735222	0.003967267	0.025136222	GO:0006906 vesicle fusion; GO:0007049 cell cycle; GO:0007165 signal transduction; GO:0007186 G protein-coupled receptor signaling pathway; GO:0007188 adenylate cyclase-modulating G protein-coupled receptor signaling pathway; GO:0007193 adenylate cyclase-inhibiting G protein-coupled receptor signaling pathway; GO:0007212 dopamine receptor signaling pathway; GO:0016239 positive regulation of macroa…	GO:0000139 Golgi membrane; GO:0005737 cytoplasm; GO:0005737 cytoplasm; GO:0005789 endoplasmic reticulum membrane; GO:0005794 Golgi apparatus; GO:0005813 centrosome; GO:0005834 heterotrimeric G-protein complex; GO:0005834 heterotrimeric G-protein complex; GO:0005856 cytoskeleton; GO:0005886 plasma membrane; GO:0016020 membrane; GO:0030496 midbody; GO:0042588 zymogen granule; GO:0045121 membrane ra…	GO:0000166 nucleotide binding; GO:0001664 G protein-coupled receptor binding; GO:0003924 GTPase activity; GO:0003924 GTPase activity; GO:0003924 GTPase activity; GO:0005515 protein binding; GO:0005525 GTP binding; GO:0019001 guanyl nucleotide binding; GO:0019003 GDP binding; GO:0019904 protein domain specific binding; GO:0031683 G-protein beta/gamma-subunit complex binding; GO:0031821 G protein-c…	04015 Rap1 signaling pathway; 04022 cGMP-PKG signaling pathway; 04024 cAMP signaling pathway; 04062 Chemokine signaling pathway; 04071 Sphingolipid signaling pathway; 04261 Adrenergic signaling in cardiomyocytes; 04360 Axon guidance; 04371 Apelin signaling pathway; 04540 Gap junction; 04611 Platelet activation; 04670 Leukocyte transendothelial migration; 04713 Circadian entrainment; 04723 Retrogr…	FALSE	FALSE	FALSE	TRUE	TRUE	FALSE	TRUE
2	ENSMUSG00000000028.16	Cdc45	12544	-0.35685981	0.730422309	0.820457842	-1.018996935	0.730422309	0.820457842	GO:0000727 double-strand break repair via break-induced replication; GO:0006260 DNA replication; GO:0006270 DNA replication initiation; GO:0007049 cell cycle; GO:0031938 regulation of chromatin silencing at telomere; GO:1900087 positive regulation of G1/S transition of mitotic cell cycle; GO:1902977 mitotic DNA replication preinitiation complex assembly	GO:0005634 nucleus; GO:0005654 nucleoplasm; GO:0005656 nuclear pre-replicative complex; GO:0005813 centrosome; GO:0031261 DNA replication preinitiation complex; GO:0031298 replication fork protection complex; GO:0036064 ciliary basal body	GO:0003682 chromatin binding; GO:0003688 DNA replication origin binding; GO:0003697 single-stranded DNA binding	04110 Cell cycle	FALSE	FALSE	FALSE	TRUE	FALSE	FALSE	FALSE
3	ENSMUSG00000000031.17	H19	14955	-3.267841169	0.011385547	0.048580811	-1.195067545	0.011385547	0.048580811	GO:0008285 negative regulation of cell population proliferation; GO:0010468 regulation of gene expression; GO:0010629 negative regulation of gene expression; GO:0010629 negative regulation of gene expression; GO:0040014 regulation of multicellular organism growth; GO:0040015 negative regulation of multicellular organism growth; GO:0044030 regulation of DNA methylation; GO:2000653 regulation of ge…	GO:0005737 cytoplasm	NA	NA	TRUE	FALSE	FALSE	FALSE	FALSE	FALSE	TRUE
4	ENSMUSG00000000037.18	Scml2	107815	1.291692329	0.232513076	0.378029324	1.079095617	0.232513076	0.378029324	GO:0006915 apoptotic process; GO:0034613 cellular protein localization; GO:0036353 histone H2A-K119 monoubiquitination; GO:0045892 negative regulation of transcription, DNA-templated	GO:0000790 nuclear chromatin; GO:0001741 XY body; GO:0005634 nucleus; GO:0005634 nucleus	GO:0003682 chromatin binding; GO:0005515 protein binding; GO:0042393 histone binding	NA	FALSE	FALSE	FALSE	TRUE	TRUE	TRUE	FALSE
5	ENSMUSG00000000056.8	Narf	67608	-2.852295055	0.021393058	0.073583288	-1.104962004	0.021393058	0.073583288	GO:0008150 biological_process	GO:0005634 nucleus; GO:0005638 lamin filament; GO:0005638 lamin filament; GO:0005654 nucleoplasm; GO:0005730 nucleolus; GO:0031981 nuclear lumen	GO:0005521 lamin binding; GO:0005521 lamin binding	NA	FALSE	FALSE	FALSE	TRUE	FALSE	FALSE	TRUE
6	ENSMUSG00000000058.7	Cav2	12390	7.809928865	5.18E-05	0.002902017	1.327064145	5.18E-05	0.002902017	GO:0001937 negative regulation of endothelial cell proliferation; GO:0001937 negative regulation of endothelial cell proliferation; GO:0001937 negative regulation of endothelial cell proliferation; GO:0001938 positive regulation of endothelial cell proliferation; GO:0006897 endocytosis; GO:0006906 vesicle fusion; GO:0006906 vesicle fusion; GO:0007005 mitochondrion organization; GO:0007029 endopla…	GO:0002080 acrosomal membrane; GO:0002095 caveolar macromolecular signaling complex; GO:0005634 nucleus; GO:0005635 nuclear envelope; GO:0005637 nuclear inner membrane; GO:0005737 cytoplasm; GO:0005783 endoplasmic reticulum; GO:0005794 Golgi apparatus; GO:0005794 Golgi apparatus; GO:0005811 lipid droplet; GO:0005829 cytosol; GO:0005886 plasma membrane; GO:0005886 plasma membrane; GO:0005887 integ…	GO:0000149 SNARE binding; GO:0019901 protein kinase binding; GO:0019901 protein kinase binding; GO:0019901 protein kinase binding; GO:0019905 syntaxin binding; GO:0030674 protein-macromolecule adaptor activity; GO:0031435 mitogen-activated protein kinase kinase kinase binding; GO:0031748 D1 dopamine receptor binding; GO:0031748 D1 dopamine receptor binding; GO:0042803 protein homodimerization act…	04144 Endocytosis; 04510 Focal adhesion; 05020 Prion disease; 05100 Bacterial invasion of epithelial cells; 05205 Proteoglycans in cancer; 05418 Fluid shear stress and atherosclerosis	FALSE	FALSE	FALSE	FALSE	TRUE	TRUE	TRUE
7	ENSMUSG00000000078.8	Klf6	23849	-1.419643207	0.193465148	0.331245234	-1.049588245	0.193465148	0.331245234	GO:0006357 regulation of transcription by RNA polymerase II; GO:0019221 cytokine-mediated signaling pathway; GO:0045944 positive regulation of transcription by RNA polymerase II; GO:1905205 positive regulation of connective tissue replacement	GO:0000790 nuclear chromatin; GO:0001650 fibrillar center; GO:0005634 nucleus; GO:0005634 nucleus; GO:0005654 nucleoplasm; GO:0005730 nucleolus; GO:0005737 cytoplasm; GO:0005829 cytosol; GO:0043231 intracellular membrane-bounded organelle	GO:0000978 RNA polymerase II cis-regulatory region sequence-specific DNA binding; GO:0000978 RNA polymerase II cis-regulatory region sequence-specific DNA binding; GO:0000981 DNA-binding transcription factor activity, RNA polymerase II-specific; GO:0001228 DNA-binding transcription activator activity, RNA polymerase II-specific; GO:0003676 nucleic acid binding; GO:0003677 DNA binding; GO:0003690 …	NA	FALSE	FALSE	FALSE	TRUE	FALSE	FALSE	TRUE
8	ENSMUSG00000000085.17	Scmh1	29871	1.41981236	0.193417555	0.331230487	1.046633893	0.193417555	0.331230487	GO:0006338 chromatin remodeling; GO:0006355 regulation of transcription, DNA-templated; GO:0007275 multicellular organism development; GO:0007283 spermatogenesis; GO:0007283 spermatogenesis; GO:0009952 anterior/posterior pattern specification; GO:0045892 negative regulation of transcription, DNA-templated; GO:0045892 negative regulation of transcription, DNA-templated	GO:0005634 nucleus; GO:0005634 nucleus; GO:0010369 chromocenter	GO:0003682 chromatin binding; GO:0005515 protein binding; GO:0042393 histone binding	NA	FALSE	FALSE	FALSE	TRUE	FALSE	TRUE	TRUE
9	ENSMUSG00000000088.8	Cox5a	12858	1.220577339	0.256983332	0.404466727	1.045178514	0.256983332	0.404466727	GO:0006123 mitochondrial electron transport, cytochrome c to oxygen	GO:0005739 mitochondrion; GO:0005739 mitochondrion; GO:0005743 mitochondrial inner membrane; GO:0005743 mitochondrial inner membrane; GO:0005751 mitochondrial respiratory chain complex IV; GO:0005751 mitochondrial respiratory chain complex IV; GO:0005751 mitochondrial respiratory chain complex IV; GO:0016020 membrane; GO:0043209 myelin sheath	GO:0004129 cytochrome-c oxidase activity; GO:0004129 cytochrome-c oxidase activity; GO:0005515 protein binding; GO:0046872 metal ion binding	00190 Oxidative phosphorylation; 01100 Metabolic pathways; 04260 Cardiac muscle contraction; 04714 Thermogenesis; 04932 Non-alcoholic fatty liver disease; 05010 Alzheimer disease; 05012 Parkinson disease; 05014 Amyotrophic lateral sclerosis; 05016 Huntington disease; 05020 Prion disease; 05022 Pathways of neurodegeneration - multiple diseases; 05415 Diabetic cardiomyopathy	FALSE	FALSE	FALSE	TRUE	FALSE	FALSE	FALSE
10	ENSMUSG00000000093.7	Tbx2	21385	1.119841728	0.29525776	0.445679513	1.096467321	0.29525776	0.445679513	GO:0000122 negative regulation of transcription by RNA polymerase II; GO:0000122 negative regulation of transcription by RNA polymerase II; GO:0000122 negative regulation of transcription by RNA polymerase II; GO:0000122 negative regulation of transcription by RNA polymerase II; GO:0001708 cell fate specification; GO:0003007 heart morphogenesis; GO:0003148 outflow tract septum morphogenesis; GO:0…	GO:0000790 nuclear chromatin; GO:0005634 nucleus; GO:0005634 nucleus; GO:0005667 transcription regulator complex; GO:0005667 transcription regulator complex	GO:0000977 RNA polymerase II transcription regulatory region sequence-specific DNA binding; GO:0000978 RNA polymerase II cis-regulatory region sequence-specific DNA binding; GO:0000981 DNA-binding transcription factor activity, RNA polymerase II-specific; GO:0001227 DNA-binding transcription repressor activity, RNA polymerase II-specific; GO:0003677 DNA binding; GO:0003700 DNA-binding transcripti…	NA	FALSE	FALSE	FALSE	TRUE	FALSE	FALSE	TRUE
11	ENSMUSG00000000094.13	Tbx4	21387	-1.410982324	0.195915745	0.334430302	-1.228161376	0.195915745	0.334430302	GO:0000122 negative regulation of transcription by RNA polymerase II; GO:0001525 angiogenesis; GO:0001525 angiogenesis; GO:0001708 cell fate specification; GO:0002009 morphogenesis of an epithelium; GO:0006355 regulation of transcription, DNA-templated; GO:0007275 multicellular organism development; GO:0030324 lung development; GO:0030326 embryonic limb morphogenesis; GO:0030326 embryonic limb mo…	GO:0000790 nuclear chromatin	GO:0000977 RNA polymerase II transcription regulatory region sequence-specific DNA binding; GO:0000981 DNA-binding transcription factor activity, RNA polymerase II-specific; GO:0003677 DNA binding; GO:0003700 DNA-binding transcription factor activity; GO:0005515 protein binding	NA	FALSE	FALSE	FALSE	FALSE	FALSE	FALSE	FALSE
12	ENSMUSG00000000120.7	Ngfr	18053	-0.987553148	0.352281592	0.50332288	-1.142174199	0.352281592	0.50332288	GO:0001678 cellular glucose homeostasis; GO:0006886 intracellular protein transport; GO:0006915 apoptotic process; GO:0006919 activation of cysteine-type endopeptidase activity involved in apoptotic process; GO:0007165 signal transduction; GO:0007266 Rho protein signal transduction; GO:0007266 Rho protein signal transduction; GO:0007275 multicellular organism development; GO:0007399 nervous syste…	GO:0005634 nucleus; GO:0005635 nuclear envelope; GO:0005737 cytoplasm; GO:0005737 cytoplasm; GO:0005739 mitochondrion; GO:0005791 rough endoplasmic reticulum; GO:0005794 Golgi apparatus; GO:0005886 plasma membrane; GO:0005886 plasma membrane; GO:0005886 plasma membrane; GO:0005886 plasma membrane; GO:0005911 cell-cell junction; GO:0009897 external side of plasma membrane; GO:0009986 cell surface;…	GO:0001540 amyloid-beta binding; GO:0005035 death receptor activity; GO:0005035 death receptor activity; GO:0005035 death receptor activity; GO:0005168 neurotrophin TRKA receptor binding; GO:0005515 protein binding; GO:0005516 calmodulin binding; GO:0015026 coreceptor activity; GO:0015026 coreceptor activity; GO:0017137 Rab GTPase binding; GO:0031625 ubiquitin protein ligase binding; GO:0042802 i…	04010 MAPK signaling pathway; 04014 Ras signaling pathway; 04015 Rap1 signaling pathway; 04060 Cytokine-cytokine receptor interaction; 04151 PI3K-Akt signaling pathway; 04215 Apoptosis - multiple species; 04722 Neurotrophin signaling pathway; 05202 Transcriptional misregulation in cancer	FALSE	FALSE	FALSE	FALSE	FALSE	FALSE	FALSE
13	ENSMUSG00000000125.6	Wnt3	22415	0.738774973	0.481144043	0.623874093	1.057255264	0.481144043	0.623874093	GO:0000902 cell morphogenesis; GO:0001707 mesoderm formation; GO:0007165 signal transduction; GO:0007267 cell-cell signaling; GO:0007275 multicellular organism development; GO:0007276 gamete generation; GO:0007411 axon guidance; GO:0009887 animal organ morphogenesis; GO:0009948 anterior/posterior axis specification; GO:0009950 dorsal/ventral axis specification; GO:0009952 anterior/posterior patte…	GO:0005576 extracellular region; GO:0005615 extracellular space; GO:0005737 cytoplasm; GO:0005788 endoplasmic reticulum lumen; GO:0031012 extracellular matrix	GO:0005102 signaling receptor binding; GO:0005109 frizzled binding; GO:0005109 frizzled binding; GO:0005125 cytokine activity; GO:0005515 protein binding; GO:0019904 protein domain specific binding; GO:0048018 receptor ligand activity	04150 mTOR signaling pathway; 04310 Wnt signaling pathway; 04390 Hippo signaling pathway; 04550 Signaling pathways regulating pluripotency of stem cells; 04916 Melanogenesis; 04934 Cushing syndrome; 05010 Alzheimer disease; 05022 Pathways of neurodegeneration - multiple diseases; 05165 Human papillomavirus infection; 05200 Pathways in cancer; 05205 Proteoglycans in cancer; 05206 MicroRNAs in canc…	FALSE	FALSE	FALSE	TRUE	FALSE	FALSE	FALSE
14	ENSMUSG00000000126.12	Wnt9a	216795	-2.705018503	0.026852943	0.085015976	-1.316796025	0.026852943	0.085015976	GO:0007093 mitotic cell cycle checkpoint; GO:0007275 multicellular organism development; GO:0008285 negative regulation of cell population proliferation; GO:0016055 Wnt signaling pathway; GO:0030182 neuron differentiation; GO:0032331 negative regulation of chondrocyte differentiation; GO:0032331 negative regulation of chondrocyte differentiation; GO:0035115 embryonic forelimb morphogenesis; GO:00…	GO:0005576 extracellular region; GO:0005576 extracellular region; GO:0005615 extracellular space	GO:0005102 signaling receptor binding; GO:0005109 frizzled binding; GO:0005125 cytokine activity; GO:0005515 protein binding; GO:0048018 receptor ligand activity	04150 mTOR signaling pathway; 04310 Wnt signaling pathway; 04390 Hippo signaling pathway; 04550 Signaling pathways regulating pluripotency of stem cells; 04916 Melanogenesis; 04934 Cushing syndrome; 05010 Alzheimer disease; 05022 Pathways of neurodegeneration - multiple diseases; 05165 Human papillomavirus infection; 05200 Pathways in cancer; 05205 Proteoglycans in cancer; 05217 Basal cell carcin…	FALSE	FALSE	FALSE	TRUE	FALSE	FALSE	TRUE
15	ENSMUSG00000000127.16	Fer	14158	4.464223056	0.002096804	0.017408496	1.161728925	0.002096804	0.017408496	GO:0000226 microtubule cytoskeleton organization; GO:0001932 regulation of protein phosphorylation; GO:0006468 protein phosphorylation; GO:0006935 chemotaxis; GO:0006935 chemotaxis; GO:0007155 cell adhesion; GO:0007155 cell adhesion; GO:0007165 signal transduction; GO:0007169 transmembrane receptor protein tyrosine kinase signaling pathway; GO:0007260 tyrosine phosphorylation of STAT protein; GO:…	GO:0000790 nuclear chromatin; GO:0005634 nucleus; GO:0005737 cytoplasm; GO:0005829 cytosol; GO:0005856 cytoskeleton; GO:0005886 plasma membrane; GO:0015629 actin cytoskeleton; GO:0015630 microtubule cytoskeleton; GO:0016020 membrane; GO:0030027 lamellipodium; GO:0030054 cell junction; GO:0031234 extrinsic component of cytoplasmic side of plasma membrane; GO:0031234 extrinsic component of cytoplas…	GO:0000166 nucleotide binding; GO:0003779 actin binding; GO:0004672 protein kinase activity; GO:0004713 protein tyrosine kinase activity; GO:0004715 non-membrane spanning protein tyrosine kinase activity; GO:0004715 non-membrane spanning protein tyrosine kinase activity; GO:0005102 signaling receptor binding; GO:0005154 epidermal growth factor receptor binding; GO:0005515 protein binding; GO:0005…	04520 Adherens junction	FALSE	FALSE	FALSE	TRUE	TRUE	FALSE	TRUE
16	ENSMUSG00000000131.16	Xpo6	74204	-2.81391215	0.022695148	0.076528578	-1.073816203	0.022695148	0.076528578	GO:0006611 protein export from nucleus; GO:0006611 protein export from nucleus; GO:0006611 protein export from nucleus; GO:0006886 intracellular protein transport; GO:0015031 protein transport	GO:0005634 nucleus; GO:0005654 nucleoplasm; GO:0005730 nucleolus; GO:0005737 cytoplasm; GO:0005829 cytosol; GO:0005886 plasma membrane; GO:0032991 protein-containing complex	GO:0005049 nuclear export signal receptor activity; GO:0008536 Ran GTPase binding	NA	FALSE	FALSE	FALSE	TRUE	TRUE	FALSE	TRUE
17	ENSMUSG00000000134.18	Tfe3	209446	-3.831296522	0.005004239	0.029139111	-1.194399403	0.005004239	0.029139111	GO:0002250 adaptive immune response; GO:0002376 immune system process; GO:0006355 regulation of transcription, DNA-templated; GO:0006959 humoral immune response; GO:0045670 regulation of osteoclast differentiation; GO:0045785 positive regulation of cell adhesion; GO:0045893 positive regulation of transcription, DNA-templated; GO:0045893 positive regulation of transcription, DNA-templated; GO:0045…	GO:0005634 nucleus; GO:0005634 nucleus; GO:0005654 nucleoplasm; GO:0005667 transcription regulator complex; GO:0005737 cytoplasm; GO:0005737 cytoplasm; GO:0005829 cytosol; GO:0005829 cytosol	GO:0000976 transcription regulatory region sequence-specific DNA binding; GO:0000978 RNA polymerase II cis-regulatory region sequence-specific DNA binding; GO:0001228 DNA-binding transcription activator activity, RNA polymerase II-specific; GO:0003677 DNA binding; GO:0003700 DNA-binding transcription factor activity; GO:0046982 protein heterodimerization activity; GO:0046983 protein dimerization …	04137 Mitophagy - animal; 05202 Transcriptional misregulation in cancer; 05211 Renal cell carcinoma	FALSE	FALSE	FALSE	TRUE	FALSE	FALSE	TRUE
18	ENSMUSG00000000142.16	Axin2	12006	1.302629081	0.228930139	0.374066697	1.068584669	0.228930139	0.374066697	GO:0001756 somitogenesis; GO:0001934 positive regulation of protein phosphorylation; GO:0001957 intramembranous ossification; GO:0003139 secondary heart field specification; GO:0003413 chondrocyte differentiation involved in endochondral bone morphogenesis; GO:0008219 cell death; GO:0008283 cell population proliferation; GO:0008285 negative regulation of cell population proliferation; GO:0008285 …	GO:0005634 nucleus; GO:0005634 nucleus; GO:0005737 cytoplasm; GO:0005813 centrosome; GO:0005813 centrosome; GO:0032991 protein-containing complex	GO:0005515 protein binding; GO:0008013 beta-catenin binding; GO:0019899 enzyme binding; GO:0019901 protein kinase binding; GO:0031625 ubiquitin protein ligase binding; GO:0031625 ubiquitin protein ligase binding; GO:0070411 I-SMAD binding	04310 Wnt signaling pathway; 04390 Hippo signaling pathway; 04550 Signaling pathways regulating pluripotency of stem cells; 04934 Cushing syndrome; 05010 Alzheimer disease; 05022 Pathways of neurodegeneration - multiple diseases; 05165 Human papillomavirus infection; 05200 Pathways in cancer; 05210 Colorectal cancer; 05213 Endometrial cancer; 05217 Basal cell carcinoma; 05224 Breast cancer; 05225…	FALSE	FALSE	FALSE	TRUE	FALSE	FALSE	TRUE
19	ENSMUSG00000000148.18	Brat1	231841	0.907148629	0.390821742	0.541542234	1.034354254	0.390821742	0.541542234	GO:0001934 positive regulation of protein phosphorylation; GO:0001934 positive regulation of protein phosphorylation; GO:0006006 glucose metabolic process; GO:0006915 apoptotic process; GO:0006974 cellular response to DNA damage stimulus; GO:0006974 cellular response to DNA damage stimulus; GO:0008283 cell population proliferation; GO:0010212 response to ionizing radiation; GO:0016477 cell migrat…	GO:0005634 nucleus; GO:0005634 nucleus; GO:0005634 nucleus; GO:0005654 nucleoplasm; GO:0005737 cytoplasm; GO:0005737 cytoplasm	NA	NA	FALSE	FALSE	FALSE	TRUE	FALSE	FALSE	FALSE
20	ENSMUSG00000000149.11	Gna12	14673	-4.224420208	0.002895229	0.020869157	-1.137556582	0.002895229	0.020869157	GO:0001701 in utero embryonic development; GO:0007165 signal transduction; GO:0007186 G protein-coupled receptor signaling pathway; GO:0007186 G protein-coupled receptor signaling pathway; GO:0007188 adenylate cyclase-modulating G protein-coupled receptor signaling pathway; GO:0007266 Rho protein signal transduction; GO:0007266 Rho protein signal transduction; GO:0008360 regulation of cell shape;…	GO:0005737 cytoplasm; GO:0005834 heterotrimeric G-protein complex; GO:0005834 heterotrimeric G-protein complex; GO:0005886 plasma membrane; GO:0016020 membrane; GO:0031526 brush border membrane; GO:0031526 brush border membrane	GO:0000166 nucleotide binding; GO:0001664 G protein-coupled receptor binding; GO:0003924 GTPase activity; GO:0003924 GTPase activity; GO:0003924 GTPase activity; GO:0005525 GTP binding; GO:0019001 guanyl nucleotide binding; GO:0031683 G-protein beta/gamma-subunit complex binding; GO:0031752 D5 dopamine receptor binding; GO:0031752 D5 dopamine receptor binding; GO:0046872 metal ion binding	04010 MAPK signaling pathway; 04022 cGMP-PKG signaling pathway; 04071 Sphingolipid signaling pathway; 04072 Phospholipase D signaling pathway; 04270 Vascular smooth muscle contraction; 04730 Long-term depression; 04810 Regulation of actin cytoskeleton; 04928 Parathyroid hormone synthesis, secretion and action; 05163 Human cytomegalovirus infection; 05200 Pathways in cancer	FALSE	FALSE	TRUE	TRUE	TRUE	FALSE	TRUE
21	ENSMUSG00000000154.17	Slc22a18	18400	0.87060065	0.409323432	0.5594799	1.187320723	0.409323432	0.5594799	GO:0006811 ion transport; GO:0006820 anion transport; GO:0042908 xenobiotic transport; GO:1990961 xenobiotic detoxification by transmembrane export across the plasma membrane	GO:0005635 nuclear envelope; GO:0005737 cytoplasm; GO:0005886 plasma membrane; GO:0005887 integral component of plasma membrane; GO:0016020 membrane; GO:0016021 integral component of membrane; GO:0016324 apical plasma membrane	GO:0005215 transporter activity; GO:0008514 organic anion transmembrane transporter activity; GO:0015293 symporter activity; GO:0022857 transmembrane transporter activity; GO:0022857 transmembrane transporter activity; GO:0031625 ubiquitin protein ligase binding	NA	FALSE	FALSE	FALSE	FALSE	FALSE	FALSE	FALSE
22	ENSMUSG00000000159.17	Igsf5	72058	1.896031875	0.094526544	0.201744626	1.483222592	0.094526544	0.201744626	GO:0098609 cell-cell adhesion; GO:0098609 cell-cell adhesion	GO:0005886 plasma membrane; GO:0005923 bicellular tight junction; GO:0005923 bicellular tight junction; GO:0009986 cell surface; GO:0009986 cell surface; GO:0016020 membrane; GO:0016021 integral component of membrane; GO:0030054 cell junction	GO:0005515 protein binding; GO:0030165 PDZ domain binding	04530 Tight junction	FALSE	FALSE	FALSE	FALSE	FALSE	FALSE	FALSE
23	ENSMUSG00000000167.15	Pih1d2	72614	0.694346164	0.507115345	0.646689074	1.078618327	0.507115345	0.646689074	GO:0000492 box C/D snoRNP assembly; GO:0006364 rRNA processing	GO:0005737 cytoplasm; GO:0097255 R2TP complex; GO:1990904 ribonucleoprotein complex	GO:0017160 Ral GTPase binding	NA	FALSE	FALSE	FALSE	TRUE	FALSE	FALSE	FALSE
24	ENSMUSG00000000168.11	Dlat	235339	-2.745067859	0.025239454	0.081812801	-1.087123344	0.025239454	0.081812801	GO:0005975 carbohydrate metabolic process; GO:0006006 glucose metabolic process; GO:0006086 acetyl-CoA biosynthetic process from pyruvate; GO:0006086 acetyl-CoA biosynthetic process from pyruvate; GO:0006090 pyruvate metabolic process; GO:0006099 tricarboxylic acid cycle; GO:0061732 mitochondrial acetyl-CoA biosynthetic process from pyruvate; GO:0061732 mitochondrial acetyl-CoA biosynthetic proce…	GO:0005739 mitochondrion; GO:0005739 mitochondrion; GO:0005967 mitochondrial pyruvate dehydrogenase complex; GO:0005967 mitochondrial pyruvate dehydrogenase complex; GO:0043209 myelin sheath; GO:0045254 pyruvate dehydrogenase complex; GO:0045254 pyruvate dehydrogenase complex	GO:0004742 dihydrolipoyllysine-residue acetyltransferase activity; GO:0004742 dihydrolipoyllysine-residue acetyltransferase activity; GO:0004742 dihydrolipoyllysine-residue acetyltransferase activity; GO:0016740 transferase activity; GO:0016746 transferase activity, transferring acyl groups; GO:0034604 pyruvate dehydrogenase (NAD+) activity; GO:0034604 pyruvate dehydrogenase (NAD+) activity; GO:0…	00010 Glycolysis / Gluconeogenesis; 00020 Citrate cycle (TCA cycle); 00620 Pyruvate metabolism; 01100 Metabolic pathways; 01200 Carbon metabolism	FALSE	FALSE	FALSE	TRUE	FALSE	FALSE	FALSE
25	ENSMUSG00000000171.6	Sdhd	66925	-2.097305756	0.069210749	0.162386616	-1.068897619	0.069210749	0.162386616	GO:0006099 tricarboxylic acid cycle; GO:0006099 tricarboxylic acid cycle; GO:0006121 mitochondrial electron transport, succinate to ubiquinone; GO:0050433 regulation of catecholamine secretion; GO:0055114 oxidation-reduction process; GO:0071456 cellular response to hypoxia	GO:0005739 mitochondrion; GO:0005739 mitochondrion; GO:0005739 mitochondrion; GO:0005740 mitochondrial envelope; GO:0005743 mitochondrial inner membrane; GO:0005749 mitochondrial respiratory chain complex II, succinate dehydrogenase complex (ubiquinone); GO:0016020 membrane; GO:0016021 integral component of membrane	GO:0000104 succinate dehydrogenase activity; GO:0008177 succinate dehydrogenase (ubiquinone) activity; GO:0020037 heme binding; GO:0046872 metal ion binding; GO:0048039 ubiquinone binding	00020 Citrate cycle (TCA cycle); 00190 Oxidative phosphorylation; 01100 Metabolic pathways; 01200 Carbon metabolism; 04714 Thermogenesis; 04932 Non-alcoholic fatty liver disease; 05010 Alzheimer disease; 05012 Parkinson disease; 05014 Amyotrophic lateral sclerosis; 05016 Huntington disease; 05020 Prion disease; 05022 Pathways of neurodegeneration - multiple diseases; 05415 Diabetic cardiomyopathy	FALSE	FALSE	FALSE	TRUE	FALSE	FALSE	FALSE
26	ENSMUSG00000000184.13	Ccnd2	12444	1.309079033	0.226839188	0.371328453	1.032225696	0.226839188	0.371328453	GO:0000079 regulation of cyclin-dependent protein serine/threonine kinase activity; GO:0000082 G1/S transition of mitotic cell cycle; GO:0001934 positive regulation of protein phosphorylation; GO:0007049 cell cycle; GO:0007616 long-term memory; GO:0008284 positive regulation of cell population proliferation; GO:0008344 adult locomotory behavior; GO:0043066 negative regulation of apoptotic process…	GO:0000307 cyclin-dependent protein kinase holoenzyme complex; GO:0000307 cyclin-dependent protein kinase holoenzyme complex; GO:0000785 chromatin; GO:0005634 nucleus; GO:0005634 nucleus; GO:0005634 nucleus; GO:0005654 nucleoplasm; GO:0005730 nucleolus; GO:0005737 cytoplasm; GO:0005737 cytoplasm; GO:0005829 cytosol; GO:0016020 membrane; GO:0031965 nuclear membrane; GO:0097129 cyclin D2-CDK4 compl…	GO:0005515 protein binding; GO:0016538 cyclin-dependent protein serine/threonine kinase regulator activity; GO:0019901 protein kinase binding	04068 FoxO signaling pathway; 04110 Cell cycle; 04115 p53 signaling pathway; 04151 PI3K-Akt signaling pathway; 04218 Cellular senescence; 04310 Wnt signaling pathway; 04340 Hedgehog signaling pathway; 04390 Hippo signaling pathway; 04510 Focal adhesion; 04630 JAK-STAT signaling pathway; 04917 Prolactin signaling pathway; 05162 Measles; 05165 Human papillomavirus infection; 05166 Human T-cell leuk…	TRUE	TRUE	FALSE	TRUE	TRUE	FALSE	TRUE
27	ENSMUSG00000000194.14	Gpr107	277463	-0.06822428	0.947280706	0.967780919	-1.002227159	0.947280706	0.967780919	GO:0006810 transport; GO:0072583 clathrin-dependent endocytosis; GO:0072583 clathrin-dependent endocytosis	GO:0005654 nucleoplasm; GO:0005769 early endosome; GO:0005794 Golgi apparatus; GO:0005794 Golgi apparatus; GO:0005886 plasma membrane; GO:0016020 membrane; GO:0016021 integral component of membrane; GO:0030136 clathrin-coated vesicle; GO:0030136 clathrin-coated vesicle	GO:0005515 protein binding; GO:0032050 clathrin heavy chain binding; GO:0032050 clathrin heavy chain binding	NA	FALSE	FALSE	TRUE	TRUE	TRUE	FALSE	TRUE
28	ENSMUSG00000000197.9	Nalcn	338370	4.020358165	0.003835513	0.024650968	1.129370851	0.003835513	0.024650968	GO:0006811 ion transport; GO:0006814 sodium ion transport; GO:0034765 regulation of ion transmembrane transport; GO:0035725 sodium ion transmembrane transport; GO:0055085 transmembrane transport; GO:0060075 regulation of resting membrane potential; GO:0070588 calcium ion transmembrane transport; GO:0071805 potassium ion transmembrane transport	GO:0016020 membrane; GO:0016021 integral component of membrane	GO:0005216 ion channel activity; GO:0005244 voltage-gated ion channel activity; GO:0005261 cation channel activity; GO:0005272 sodium channel activity; GO:0005515 protein binding; GO:0022840 leak channel activity	NA	FALSE	FALSE	FALSE	TRUE	FALSE	FALSE	TRUE
29	ENSMUSG00000000202.10	Btbd17	72014	-0.523453276	0.614838442	0.733511902	-1.026548187	0.614838442	0.733511902	GO:0008150 biological_process	GO:0005575 cellular_component; GO:0005576 extracellular region	GO:0003674 molecular_function	NA	FALSE	FALSE	FALSE	FALSE	TRUE	FALSE	FALSE
30	ENSMUSG00000000204.17	Slfn4	20558	0.173950407	0.866223636	0.915286663	1.030820299	0.866223636	0.915286663	GO:0009617 response to bacterium	GO:0005575 cellular_component	GO:0003674 molecular_function	NA	FALSE	FALSE	FALSE	FALSE	TRUE	FALSE	FALSE
31	ENSMUSG00000000223.14	Drp2	13497	6.27387168	0.000238972	0.005555851	1.214189956	0.000238972	0.005555851	GO:0007417 central nervous system development; GO:0050808 synapse organization; GO:0099536 synaptic signaling	GO:0005886 plasma membrane; GO:0005886 plasma membrane; GO:0014069 postsynaptic density; GO:0016020 membrane; GO:0030054 cell junction; GO:0030425 dendrite; GO:0042995 cell projection; GO:0098978 glutamatergic synapse	GO:0005515 protein binding; GO:0008270 zinc ion binding; GO:0046872 metal ion binding	NA	FALSE	FALSE	FALSE	TRUE	FALSE	FALSE	TRUE
32	ENSMUSG00000000247.12	Lhx2	16870	-6.856956195	0.000129781	0.004257955	-1.178889604	0.000129781	0.004257955	GO:0001843 neural tube closure; GO:0001942 hair follicle development; GO:0006355 regulation of transcription, DNA-templated; GO:0006357 regulation of transcription by RNA polymerase II; GO:0007399 nervous system development; GO:0007411 axon guidance; GO:0007420 brain development; GO:0007498 mesoderm development; GO:0009953 dorsal/ventral pattern formation; GO:0021537 telencephalon development; GO…	GO:0005622 intracellular; GO:0005634 nucleus; GO:0005634 nucleus; GO:0005634 nucleus; GO:0005654 nucleoplasm	GO:0000977 RNA polymerase II transcription regulatory region sequence-specific DNA binding; GO:0000978 RNA polymerase II cis-regulatory region sequence-specific DNA binding; GO:0000978 RNA polymerase II cis-regulatory region sequence-specific DNA binding; GO:0000981 DNA-binding transcription factor activity, RNA polymerase II-specific; GO:0001228 DNA-binding transcription activator activity, RNA …	NA	FALSE	FALSE	FALSE	TRUE	FALSE	FALSE	TRUE
33	ENSMUSG00000000253.14	Gmpr	66355	0.00726605	0.994380424	0.996432507	1.00043837	0.994380424	0.996432507	GO:0006144 purine nucleobase metabolic process; GO:0009117 nucleotide metabolic process; GO:0055114 oxidation-reduction process	GO:1902560 GMP reductase complex	GO:0003824 catalytic activity; GO:0003920 GMP reductase activity; GO:0016491 oxidoreductase activity; GO:0046872 metal ion binding	00230 Purine metabolism; 01100 Metabolic pathways	FALSE	FALSE	FALSE	TRUE	TRUE	FALSE	FALSE
34	ENSMUSG00000000266.12	Mid2	23947	1.315400608	0.224805666	0.368781109	1.050108052	0.224805666	0.368781109	GO:0010508 positive regulation of autophagy; GO:0032897 negative regulation of viral transcription; GO:0035372 protein localization to microtubule; GO:0043123 positive regulation of I-kappaB kinase/NF-kappaB signaling; GO:0045087 innate immune response; GO:0046597 negative regulation of viral entry into host cell; GO:0051091 positive regulation of DNA-binding transcription factor activity; GO:005…	GO:0005622 intracellular; GO:0005737 cytoplasm; GO:0005856 cytoskeleton; GO:0005874 microtubule	GO:0008017 microtubule binding; GO:0008270 zinc ion binding; GO:0016740 transferase activity; GO:0019899 enzyme binding; GO:0042802 identical protein binding; GO:0042803 protein homodimerization activity; GO:0046872 metal ion binding; GO:0051219 phosphoprotein binding	NA	FALSE	FALSE	FALSE	TRUE	TRUE	FALSE	TRUE
35	ENSMUSG00000000275.17	Trim25	217069	-2.874423911	0.020677726	0.072040283	-1.167358093	0.020677726	0.072040283	GO:0002376 immune system process; GO:0006511 ubiquitin-dependent protein catabolic process; GO:0006513 protein monoubiquitination; GO:0030433 ubiquitin-dependent ERAD pathway; GO:0043123 positive regulation of I-kappaB kinase/NF-kappaB signaling; GO:0043627 response to estrogen; GO:0045087 innate immune response; GO:0045087 innate immune response; GO:0046596 regulation of viral entry into host ce…	GO:0005654 nucleoplasm; GO:0005737 cytoplasm; GO:0005829 cytosol; GO:0010494 cytoplasmic stress granule; GO:0016604 nuclear body	GO:0016740 transferase activity; GO:0016874 ligase activity; GO:0039552 RIG-I binding; GO:0046872 metal ion binding; GO:0061630 ubiquitin protein ligase activity	04064 NF-kappa B signaling pathway; 04622 RIG-I-like receptor signaling pathway; 05164 Influenza A	FALSE	FALSE	TRUE	TRUE	FALSE	FALSE	TRUE
36	ENSMUSG00000000276.12	Dgke	56077	1.059874988	0.320135299	0.471191882	1.029458845	0.320135299	0.471191882	GO:0006654 phosphatidic acid biosynthetic process; GO:0006661 phosphatidylinositol biosynthetic process; GO:0007165 signal transduction; GO:0007205 protein kinase C-activating G protein-coupled receptor signaling pathway; GO:0016310 phosphorylation; GO:0035556 intracellular signal transduction; GO:0046339 diacylglycerol metabolic process; GO:0046339 diacylglycerol metabolic process; GO:0046486 gl…	GO:0005654 nucleoplasm; GO:0005737 cytoplasm; GO:0005829 cytosol; GO:0016020 membrane; GO:0016021 integral component of membrane; GO:0098978 glutamatergic synapse	GO:0000166 nucleotide binding; GO:0003951 NAD+ kinase activity; GO:0004143 diacylglycerol kinase activity; GO:0004143 diacylglycerol kinase activity; GO:0005524 ATP binding; GO:0016301 kinase activity; GO:0016740 transferase activity; GO:0046872 metal ion binding	00561 Glycerolipid metabolism; 00564 Glycerophospholipid metabolism; 01100 Metabolic pathways; 04070 Phosphatidylinositol signaling system; 04072 Phospholipase D signaling pathway; 05231 Choline metabolism in cancer	FALSE	FALSE	FALSE	TRUE	TRUE	FALSE	TRUE
37	ENSMUSG00000000278.11	Scpep1	74617	0.848447746	0.420837291	0.570378713	1.039635171	0.420837291	0.570378713	GO:0045776 negative regulation of blood pressure; GO:0097755 positive regulation of blood vessel diameter	GO:0005576 extracellular region; GO:0005829 cytosol	GO:0004180 carboxypeptidase activity; GO:0004185 serine-type carboxypeptidase activity; GO:0004185 serine-type carboxypeptidase activity; GO:0008233 peptidase activity; GO:0016787 hydrolase activity	NA	FALSE	FALSE	FALSE	TRUE	FALSE	FALSE	TRUE
38	ENSMUSG00000000282.13	Mnt	17428	0.90063567	0.394073738	0.544848941	1.030664063	0.394073738	0.544848941	GO:0000122 negative regulation of transcription by RNA polymerase II; GO:0006355 regulation of transcription, DNA-templated; GO:0007569 cell aging; GO:0051726 regulation of cell cycle; GO:2001234 negative regulation of apoptotic signaling pathway	GO:0005634 nucleus; GO:0005654 nucleoplasm	GO:0000977 RNA polymerase II transcription regulatory region sequence-specific DNA binding; GO:0001227 DNA-binding transcription repressor activity, RNA polymerase II-specific; GO:0003677 DNA binding; GO:0003682 chromatin binding; GO:0003700 DNA-binding transcription factor activity; GO:0005515 protein binding; GO:0046983 protein dimerization activity	NA	FALSE	FALSE	TRUE	TRUE	FALSE	FALSE	TRUE
39	ENSMUSG00000000290.14	Itgb2	16414	-0.520875191	0.616553236	0.735011381	-1.061104143	0.616553236	0.735011381	GO:0002523 leukocyte migration involved in inflammatory response; GO:0006898 receptor-mediated endocytosis; GO:0006909 phagocytosis; GO:0006911 phagocytosis, engulfment; GO:0007155 cell adhesion; GO:0007155 cell adhesion; GO:0007155 cell adhesion; GO:0007159 leukocyte cell-cell adhesion; GO:0007160 cell-matrix adhesion; GO:0007160 cell-matrix adhesion; GO:0007229 integrin-mediated signaling pathw…	GO:0005886 plasma membrane; GO:0005925 focal adhesion; GO:0008305 integrin complex; GO:0009986 cell surface; GO:0009986 cell surface; GO:0009986 cell surface; GO:0016020 membrane; GO:0016021 integral component of membrane; GO:0034687 integrin alphaL-beta2 complex; GO:0034688 integrin alphaM-beta2 complex; GO:0043235 receptor complex; GO:0044853 plasma membrane raft; GO:0045121 membrane raft; GO:0…	GO:0001540 amyloid-beta binding; GO:0001540 amyloid-beta binding; GO:0001851 complement component C3b binding; GO:0005178 integrin binding; GO:0005515 protein binding; GO:0019901 protein kinase binding; GO:0030369 ICAM-3 receptor activity; GO:0031072 heat shock protein binding; GO:0038023 signaling receptor activity; GO:0038024 cargo receptor activity; GO:0044877 protein-containing complex bindin…	04015 Rap1 signaling pathway; 04145 Phagosome; 04390 Hippo signaling pathway; 04514 Cell adhesion molecules; 04610 Complement and coagulation cascades; 04613 Neutrophil extracellular trap formation; 04650 Natural killer cell mediated cytotoxicity; 04670 Leukocyte transendothelial migration; 04810 Regulation of actin cytoskeleton; 05133 Pertussis; 05134 Legionellosis; 05140 Leishmaniasis; 05144 Ma…	FALSE	FALSE	FALSE	FALSE	FALSE	FALSE	FALSE
40	ENSMUSG00000000295.14	Hddc2	69692	0.384289993	0.710772209	0.805680897	1.01790133	0.710772209	0.805680897	NA	GO:0005737 cytoplasm; GO:0005739 mitochondrion	GO:0002953 5'-deoxynucleotidase activity; GO:0016787 hydrolase activity; GO:0046872 metal ion binding	NA	FALSE	FALSE	FALSE	TRUE	FALSE	FALSE	FALSE
41	ENSMUSG00000000296.9	Tpd52l1	21987	-1.853719506	0.100881457	0.2111796	-1.139399573	0.100881457	0.2111796	GO:0000086 G2/M transition of mitotic cell cycle; GO:0043406 positive regulation of MAP kinase activity; GO:0046330 positive regulation of JNK cascade; GO:2001235 positive regulation of apoptotic signaling pathway	GO:0005737 cytoplasm; GO:0005769 early endosome; GO:0048471 perinuclear region of cytoplasm	GO:0042802 identical protein binding; GO:0042803 protein homodimerization activity	NA	FALSE	FALSE	FALSE	TRUE	TRUE	FALSE	TRUE
42	ENSMUSG00000000301.17	Pemt	18618	-1.527901284	0.165040304	0.297282455	-1.174437898	0.165040304	0.297282455	GO:0001835 blastocyst hatching; GO:0006629 lipid metabolic process; GO:0006650 glycerophospholipid metabolic process; GO:0006656 phosphatidylcholine biosynthetic process; GO:0006656 phosphatidylcholine biosynthetic process; GO:0006656 phosphatidylcholine biosynthetic process; GO:0006686 sphingomyelin biosynthetic process; GO:0008285 negative regulation of cell population proliferation; GO:0008654…	GO:0005739 mitochondrion; GO:0005740 mitochondrial envelope; GO:0005783 endoplasmic reticulum; GO:0005789 endoplasmic reticulum membrane; GO:0016020 membrane; GO:0016021 integral component of membrane; GO:0031526 brush border membrane; GO:0042383 sarcolemma	GO:0000773 phosphatidyl-N-methylethanolamine N-methyltransferase activity; GO:0004608 phosphatidylethanolamine N-methyltransferase activity; GO:0004608 phosphatidylethanolamine N-methyltransferase activity; GO:0004608 phosphatidylethanolamine N-methyltransferase activity; GO:0008168 methyltransferase activity; GO:0008429 phosphatidylethanolamine binding; GO:0008757 S-adenosylmethionine-dependent …	00564 Glycerophospholipid metabolism; 01100 Metabolic pathways	FALSE	FALSE	FALSE	TRUE	FALSE	FALSE	FALSE
43	ENSMUSG00000000305.13	Cdh4	12561	-3.654910032	0.00644322	0.033767146	-1.104387133	0.00644322	0.033767146	GO:0007155 cell adhesion; GO:0007156 homophilic cell adhesion via plasma membrane adhesion molecules; GO:0007156 homophilic cell adhesion via plasma membrane adhesion molecules; GO:0007157 heterophilic cell-cell adhesion via plasma membrane cell adhesion molecules; GO:0007411 axon guidance; GO:0045773 positive regulation of axon extension; GO:0098609 cell-cell adhesion; GO:0098742 cell-cell adhes…	GO:0005886 plasma membrane; GO:0005887 integral component of plasma membrane; GO:0016020 membrane; GO:0016021 integral component of membrane; GO:0016342 catenin complex	GO:0005509 calcium ion binding; GO:0045296 cadherin binding; GO:0046872 metal ion binding	04514 Cell adhesion molecules	FALSE	FALSE	FALSE	TRUE	TRUE	TRUE	FALSE
44	ENSMUSG00000000308.15	Ckmt1	12716	4.321845853	0.002536931	0.01948565	1.304744771	0.002536931	0.01948565	GO:0032091 negative regulation of protein binding; GO:0043066 negative regulation of apoptotic process; GO:0046314 phosphocreatine biosynthetic process	GO:0005739 mitochondrion; GO:0005739 mitochondrion; GO:0005739 mitochondrion; GO:0005739 mitochondrion; GO:0005743 mitochondrial inner membrane; GO:0016020 membrane; GO:0043204 perikaryon; GO:0043209 myelin sheath; GO:0044289 mitochondrial inner-outer membrane contact site	GO:0000166 nucleotide binding; GO:0003824 catalytic activity; GO:0004111 creatine kinase activity; GO:0004111 creatine kinase activity; GO:0005515 protein binding; GO:0005524 ATP binding; GO:0016301 kinase activity; GO:0016740 transferase activity; GO:0016772 transferase activity, transferring phosphorus-containing groups; GO:0042802 identical protein binding	00330 Arginine and proline metabolism; 01100 Metabolic pathways	FALSE	FALSE	FALSE	FALSE	FALSE	FALSE	FALSE
45	ENSMUSG00000000317.12	Bcl6b	12029	7.774645349	5.35E-05	0.002960991	1.396671224	5.35E-05	0.002960991	GO:0000122 negative regulation of transcription by RNA polymerase II; GO:0000122 negative regulation of transcription by RNA polymerase II; GO:0001817 regulation of cytokine production; GO:0002682 regulation of immune system process; GO:0006357 regulation of transcription by RNA polymerase II; GO:0042092 type 2 immune response; GO:0042127 regulation of cell population proliferation; GO:0045595 re…	GO:0005634 nucleus; GO:0005654 nucleoplasm	GO:0000977 RNA polymerase II transcription regulatory region sequence-specific DNA binding; GO:0000978 RNA polymerase II cis-regulatory region sequence-specific DNA binding; GO:0001227 DNA-binding transcription repressor activity, RNA polymerase II-specific; GO:0001227 DNA-binding transcription repressor activity, RNA polymerase II-specific; GO:0003676 nucleic acid binding; GO:0003677 DNA binding…	NA	FALSE	FALSE	FALSE	TRUE	FALSE	FALSE	TRUE
46	ENSMUSG00000000318.17	Clec10a	17312	2.474807765	0.038407951	0.107482814	1.52629008	0.038407951	0.107482814	GO:0002248 connective tissue replacement involved in inflammatory response wound healing	GO:0016020 membrane; GO:0016021 integral component of membrane	GO:0030246 carbohydrate binding	NA	FALSE	FALSE	FALSE	TRUE	TRUE	FALSE	FALSE
47	ENSMUSG00000000326.14	Comt	12846	1.14404181	0.285665873	0.435900435	1.040252996	0.285665873	0.435900435	GO:0006584 catecholamine metabolic process; GO:0007565 female pregnancy; GO:0007612 learning; GO:0007614 short-term memory; GO:0008210 estrogen metabolic process; GO:0009712 catechol-containing compound metabolic process; GO:0016036 cellular response to phosphate starvation; GO:0032259 methylation; GO:0032502 developmental process; GO:0035814 negative regulation of renal sodium excretion; GO:0042…	GO:0005737 cytoplasm; GO:0005739 mitochondrion; GO:0005829 cytosol; GO:0016020 membrane; GO:0016020 membrane; GO:0016021 integral component of membrane; GO:0030424 axon; GO:0030424 axon; GO:0030425 dendrite; GO:0030425 dendrite; GO:0043197 dendritic spine; GO:0043231 intracellular membrane-bounded organelle; GO:0044297 cell body; GO:0045211 postsynaptic membrane	GO:0000287 magnesium ion binding; GO:0008168 methyltransferase activity; GO:0008171 O-methyltransferase activity; GO:0016206 catechol O-methyltransferase activity; GO:0016206 catechol O-methyltransferase activity; GO:0016206 catechol O-methyltransferase activity; GO:0016206 catechol O-methyltransferase activity; GO:0016740 transferase activity; GO:0046872 metal ion binding; GO:0102084 L-dopa O-me…	00140 Steroid hormone biosynthesis; 00350 Tyrosine metabolism; 01100 Metabolic pathways; 04728 Dopaminergic synapse	FALSE	FALSE	FALSE	TRUE	FALSE	FALSE	TRUE
48	ENSMUSG00000000339.15	Rtca	66368	-2.496490211	0.037131376	0.105315043	-1.08193961	0.037131376	0.105315043	GO:0006396 RNA processing	GO:0005634 nucleus; GO:0005654 nucleoplasm	GO:0000166 nucleotide binding; GO:0003824 catalytic activity; GO:0003963 RNA-3'-phosphate cyclase activity; GO:0005524 ATP binding; GO:0016874 ligase activity	NA	FALSE	FALSE	FALSE	TRUE	TRUE	FALSE	FALSE
49	ENSMUSG00000000340.11	Dbt	13171	-2.338378706	0.047521307	0.124545	-1.15000731	0.047521307	0.124545	NA	GO:0005737 cytoplasm; GO:0005739 mitochondrion; GO:0005739 mitochondrion; GO:0005739 mitochondrion; GO:0042645 mitochondrial nucleoid	GO:0016407 acetyltransferase activity; GO:0016740 transferase activity; GO:0016746 transferase activity, transferring acyl groups; GO:0031405 lipoic acid binding; GO:0031625 ubiquitin protein ligase binding; GO:0043754 dihydrolipoyllysine-residue (2-methylpropanoyl)transferase activity	00280 Valine, leucine and isoleucine degradation; 00640 Propanoate metabolism; 01100 Metabolic pathways	FALSE	FALSE	FALSE	TRUE	FALSE	FALSE	TRUE
50	ENSMUSG00000000346.10	Dazap2	23994	-5.076790646	0.000955541	0.011115277	-1.144377497	0.000955541	0.011115277	GO:0071902 positive regulation of protein serine/threonine kinase activity	GO:0005634 nucleus; GO:0005667 transcription regulator complex; GO:0005737 cytoplasm; GO:0016607 nuclear speck; GO:0032991 protein-containing complex	GO:0005515 protein binding; GO:0030971 receptor tyrosine kinase binding; GO:0031435 mitogen-activated protein kinase kinase kinase binding; GO:0042802 identical protein binding; GO:0043539 protein serine/threonine kinase activator activity; GO:0050699 WW domain binding	NA	TRUE	FALSE	FALSE	TRUE	FALSE	FALSE	TRUE
51	ENSMUSG00000000355.14	Mcts1	68995	2.852447731	0.021388036	0.073583288	1.108629422	0.021388036	0.073583288	GO:0001731 formation of translation preinitiation complex; GO:0001731 formation of translation preinitiation complex; GO:0002188 translation reinitiation; GO:0006412 translation; GO:0006413 translational initiation; GO:0006974 cellular response to DNA damage stimulus; GO:0007049 cell cycle; GO:0032790 ribosome disassembly; GO:0040008 regulation of growth; GO:0075522 IRES-dependent viral translati…	GO:0005737 cytoplasm; GO:0005829 cytosol; GO:0005886 plasma membrane; GO:0022627 cytosolic small ribosomal subunit	GO:0003723 RNA binding; GO:0003743 translation initiation factor activity	NA	FALSE	FALSE	FALSE	TRUE	FALSE	FALSE	TRUE
52	ENSMUSG00000000365.10	Rnf17	30054	2.057255314	0.073656875	0.169276349	2.025982103	0.073656875	0.169276349	GO:0007275 multicellular organism development; GO:0007283 spermatogenesis; GO:0007286 spermatid development; GO:0030154 cell differentiation	GO:0005634 nucleus; GO:0005737 cytoplasm	GO:0042802 identical protein binding; GO:0046872 metal ion binding	NA	FALSE	FALSE	FALSE	TRUE	TRUE	FALSE	FALSE
53	ENSMUSG00000000374.9	Trappc10	216131	-1.89652907	0.094454191	0.201689782	-1.049546636	0.094454191	0.201689782	GO:0006891 intra-Golgi vesicle-mediated transport; GO:0016192 vesicle-mediated transport; GO:0034498 early endosome to Golgi transport	GO:0005794 Golgi apparatus; GO:0030008 TRAPP complex; GO:1990071 TRAPPII protein complex	GO:0003674 molecular_function	NA	FALSE	FALSE	TRUE	TRUE	TRUE	FALSE	TRUE
54	ENSMUSG00000000378.16	Ccm2	216527	-3.575426187	0.00723066	0.036292105	-1.119362547	0.00723066	0.036292105	GO:0001568 blood vessel development; GO:0001570 vasculogenesis; GO:0001570 vasculogenesis; GO:0001701 in utero embryonic development; GO:0001701 in utero embryonic development; GO:0001885 endothelial cell development; GO:0001885 endothelial cell development; GO:0001944 vasculature development; GO:0001944 vasculature development; GO:0007507 heart development; GO:0007507 heart development; GO:00075…	GO:0005737 cytoplasm; GO:0005739 mitochondrion; GO:0032991 protein-containing complex	GO:0005515 protein binding	NA	FALSE	FALSE	FALSE	TRUE	FALSE	FALSE	TRUE
55	ENSMUSG00000000384.16	Tbrg4	21379	-0.976935161	0.357201187	0.508258052	-1.036627573	0.357201187	0.508258052	GO:0016071 mRNA metabolic process; GO:0044528 regulation of mitochondrial mRNA stability; GO:0090615 mitochondrial mRNA processing	GO:0005739 mitochondrion; GO:0005739 mitochondrion; GO:0005759 mitochondrial matrix	GO:0004672 protein kinase activity	NA	FALSE	FALSE	FALSE	TRUE	TRUE	FALSE	FALSE
56	ENSMUSG00000000385.9	Tmprss2	50528	-0.052102327	0.959724071	0.975859195	-1.009092607	0.959724071	0.975859195	GO:0006508 proteolysis; GO:0006508 proteolysis; GO:0016540 protein autoprocessing; GO:0016540 protein autoprocessing; GO:0046598 positive regulation of viral entry into host cell	GO:0005576 extracellular region; GO:0005886 plasma membrane; GO:0016020 membrane; GO:0016021 integral component of membrane	GO:0004252 serine-type endopeptidase activity; GO:0005044 scavenger receptor activity; GO:0008233 peptidase activity; GO:0008236 serine-type peptidase activity; GO:0016787 hydrolase activity	05164 Influenza A; 05171 Coronavirus disease - COVID-19; 05202 Transcriptional misregulation in cancer; 05215 Prostate cancer	FALSE	FALSE	FALSE	FALSE	FALSE	FALSE	FALSE
57	ENSMUSG00000000392.18	Fap	14089	0.965524376	0.362545586	0.513497977	1.208485528	0.362545586	0.513497977	GO:0001525 angiogenesis; GO:0006508 proteolysis; GO:0006915 apoptotic process; GO:0007155 cell adhesion; GO:0010710 regulation of collagen catabolic process; GO:0010716 negative regulation of extracellular matrix disassembly; GO:0043542 endothelial cell migration; GO:0051603 proteolysis involved in cellular protein catabolic process; GO:0060244 negative regulation of cell proliferation involved i…	GO:0005576 extracellular region; GO:0005615 extracellular space; GO:0005886 plasma membrane; GO:0009986 cell surface; GO:0016020 membrane; GO:0016021 integral component of membrane; GO:0030027 lamellipodium; GO:0030054 cell junction; GO:0042995 cell projection; GO:0045177 apical part of cell; GO:0045178 basal part of cell; GO:0071438 invadopodium membrane; GO:1905368 peptidase complex	GO:0002020 protease binding; GO:0004175 endopeptidase activity; GO:0004252 serine-type endopeptidase activity; GO:0005178 integrin binding; GO:0008233 peptidase activity; GO:0008233 peptidase activity; GO:0008236 serine-type peptidase activity; GO:0008239 dipeptidyl-peptidase activity; GO:0016787 hydrolase activity; GO:0042802 identical protein binding; GO:0042803 protein homodimerization activity	NA	FALSE	FALSE	FALSE	FALSE	TRUE	TRUE	FALSE
58	ENSMUSG00000000399.11	Ndufa9	66108	-1.913501604	0.092015834	0.198102115	-1.06161777	0.092015834	0.198102115	GO:0007623 circadian rhythm; GO:0032981 mitochondrial respiratory chain complex I assembly; GO:1901006 ubiquinone-6 biosynthetic process	GO:0005654 nucleoplasm; GO:0005739 mitochondrion; GO:0005739 mitochondrion; GO:0005743 mitochondrial inner membrane; GO:0005747 mitochondrial respiratory chain complex I; GO:0005747 mitochondrial respiratory chain complex I; GO:0005759 mitochondrial matrix; GO:0031966 mitochondrial membrane; GO:0070469 respirasome	GO:0003954 NADH dehydrogenase activity; GO:0003954 NADH dehydrogenase activity; GO:0005515 protein binding; GO:0044877 protein-containing complex binding	00190 Oxidative phosphorylation; 01100 Metabolic pathways; 04714 Thermogenesis; 04723 Retrograde endocannabinoid signaling; 04932 Non-alcoholic fatty liver disease; 05010 Alzheimer disease; 05012 Parkinson disease; 05014 Amyotrophic lateral sclerosis; 05016 Huntington disease; 05020 Prion disease; 05022 Pathways of neurodegeneration - multiple diseases; 05415 Diabetic cardiomyopathy	FALSE	FALSE	FALSE	TRUE	TRUE	TRUE	FALSE
59	ENSMUSG00000000402.3	Egfl6	54156	1.914668207	0.091850466	0.197870284	1.378350142	0.091850466	0.197870284	GO:0007155 cell adhesion; GO:0007275 multicellular organism development; GO:0010811 positive regulation of cell-substrate adhesion; GO:0030154 cell differentiation; GO:0030198 extracellular matrix organization	GO:0005576 extracellular region; GO:0005604 basement membrane; GO:0016020 membrane; GO:0031012 extracellular matrix	GO:0005509 calcium ion binding	NA	FALSE	FALSE	FALSE	FALSE	FALSE	TRUE	FALSE
60	ENSMUSG00000000409.15	Lck	16818	0.373973212	0.718136837	0.810945884	1.035504393	0.718136837	0.810945884	GO:0006468 protein phosphorylation; GO:0006468 protein phosphorylation; GO:0006919 activation of cysteine-type endopeptidase activity involved in apoptotic process; GO:0007166 cell surface receptor signaling pathway; GO:0007169 transmembrane receptor protein tyrosine kinase signaling pathway; GO:0009612 response to mechanical stimulus; GO:0010038 response to metal ion; GO:0010628 positive regulat…	GO:0000242 pericentriolar material; GO:0001772 immunological synapse; GO:0005737 cytoplasm; GO:0005829 cytosol; GO:0005886 plasma membrane; GO:0005886 plasma membrane; GO:0005911 cell-cell junction; GO:0016020 membrane; GO:0030139 endocytic vesicle; GO:0031234 extrinsic component of cytoplasmic side of plasma membrane; GO:0045121 membrane raft; GO:0098978 glutamatergic synapse; GO:0099091 postsyn…	GO:0000166 nucleotide binding; GO:0001784 phosphotyrosine residue binding; GO:0003823 antigen binding; GO:0004672 protein kinase activity; GO:0004713 protein tyrosine kinase activity; GO:0004713 protein tyrosine kinase activity; GO:0004713 protein tyrosine kinase activity; GO:0004715 non-membrane spanning protein tyrosine kinase activity; GO:0004722 protein serine/threonine phosphatase activity; …	04064 NF-kappa B signaling pathway; 04380 Osteoclast differentiation; 04650 Natural killer cell mediated cytotoxicity; 04658 Th1 and Th2 cell differentiation; 04659 Th17 cell differentiation; 04660 T cell receptor signaling pathway; 05135 Yersinia infection; 05166 Human T-cell leukemia virus 1 infection; 05235 PD-L1 expression and PD-1 checkpoint pathway in cancer; 05340 Primary immunodeficiency	FALSE	FALSE	FALSE	TRUE	TRUE	FALSE	FALSE
61	ENSMUSG00000000416.17	Cttnbp2	30785	1.407890085	0.196797255	0.335597968	1.074396877	0.196797255	0.335597968	GO:0030036 actin cytoskeleton organization; GO:0050807 regulation of synapse organization; GO:1905274 regulation of modification of postsynaptic actin cytoskeleton	GO:0005737 cytoplasm; GO:0008021 synaptic vesicle; GO:0015629 actin cytoskeleton; GO:0030054 cell junction; GO:0042995 cell projection; GO:0045202 synapse; GO:0098871 postsynaptic actin cytoskeleton; GO:0098871 postsynaptic actin cytoskeleton; GO:0098978 glutamatergic synapse; GO:0098978 glutamatergic synapse; GO:0098978 glutamatergic synapse	GO:0005519 cytoskeletal regulatory protein binding; GO:0017124 SH3 domain binding	NA	FALSE	FALSE	FALSE	FALSE	FALSE	FALSE	TRUE
62	ENSMUSG00000000420.16	Galnt1	14423	-2.055212726	0.073890948	0.16960787	-1.060660319	0.073890948	0.16960787	GO:0006493 protein O-linked glycosylation; GO:0006493 protein O-linked glycosylation; GO:0018242 protein O-linked glycosylation via serine; GO:0018243 protein O-linked glycosylation via threonine	GO:0005576 extracellular region; GO:0005794 Golgi apparatus; GO:0005794 Golgi apparatus; GO:0016020 membrane; GO:0016021 integral component of membrane; GO:0048471 perinuclear region of cytoplasm	GO:0004653 polypeptide N-acetylgalactosaminyltransferase activity; GO:0004653 polypeptide N-acetylgalactosaminyltransferase activity; GO:0016740 transferase activity; GO:0016757 transferase activity, transferring glycosyl groups; GO:0030145 manganese ion binding; GO:0030246 carbohydrate binding; GO:0046872 metal ion binding	00512 Mucin type O-glycan biosynthesis; 00514 Other types of O-glycan biosynthesis; 01100 Metabolic pathways	FALSE	FALSE	TRUE	TRUE	FALSE	FALSE	TRUE
63	ENSMUSG00000000439.10	Mkrn2	67027	-3.734389357	0.005746569	0.031504172	-1.202182061	0.005746569	0.031504172	GO:0016567 protein ubiquitination	NA	GO:0016740 transferase activity; GO:0046872 metal ion binding; GO:0061630 ubiquitin protein ligase activity	NA	FALSE	FALSE	FALSE	TRUE	TRUE	FALSE	FALSE
64	ENSMUSG00000000440.13	Pparg	19016	2.002914634	0.08013663	0.179389096	1.43179739	0.08013663	0.179389096	GO:0000122 negative regulation of transcription by RNA polymerase II; GO:0000122 negative regulation of transcription by RNA polymerase II; GO:0000122 negative regulation of transcription by RNA polymerase II; GO:0001818 negative regulation of cytokine production; GO:0001890 placenta development; GO:0002021 response to dietary excess; GO:0002024 diet induced thermogenesis; GO:0002674 negative reg…	GO:0005634 nucleus; GO:0005634 nucleus; GO:0005654 nucleoplasm; GO:0005654 nucleoplasm; GO:0005737 cytoplasm; GO:0005829 cytosol; GO:0005829 cytosol; GO:0032991 protein-containing complex; GO:0043231 intracellular membrane-bounded organelle; GO:0048471 perinuclear region of cytoplasm; GO:0090575 RNA polymerase II transcription regulator complex	GO:0000976 transcription regulatory region sequence-specific DNA binding; GO:0000976 transcription regulatory region sequence-specific DNA binding; GO:0000977 RNA polymerase II transcription regulatory region sequence-specific DNA binding; GO:0000978 RNA polymerase II cis-regulatory region sequence-specific DNA binding; GO:0000978 RNA polymerase II cis-regulatory region sequence-specific DNA bind…	03320 PPAR signaling pathway; 04152 AMPK signaling pathway; 04211 Longevity regulating pathway; 04380 Osteoclast differentiation; 04714 Thermogenesis; 05016 Huntington disease; 05200 Pathways in cancer; 05202 Transcriptional misregulation in cancer; 05216 Thyroid cancer	FALSE	TRUE	FALSE	TRUE	TRUE	FALSE	FALSE
65	ENSMUSG00000000441.18	Raf1	110157	-3.647627406	0.006511416	0.033934841	-1.094919095	0.006511416	0.033934841	GO:0000165 MAPK cascade; GO:0000186 activation of MAPKK activity; GO:0001666 response to hypoxia; GO:0001678 cellular glucose homeostasis; GO:0001934 positive regulation of protein phosphorylation; GO:0006468 protein phosphorylation; GO:0007165 signal transduction; GO:0007190 activation of adenylate cyclase activity; GO:0008285 negative regulation of cell population proliferation; GO:0016310 phos…	GO:0005634 nucleus; GO:0005737 cytoplasm; GO:0005739 mitochondrion; GO:0005794 Golgi apparatus; GO:0005829 cytosol; GO:0005829 cytosol; GO:0005829 cytosol; GO:0005886 plasma membrane; GO:0005886 plasma membrane; GO:0005886 plasma membrane; GO:0016020 membrane; GO:0016607 nuclear speck; GO:0031143 pseudopodium	GO:0000166 nucleotide binding; GO:0004672 protein kinase activity; GO:0004672 protein kinase activity; GO:0004674 protein serine/threonine kinase activity; GO:0004709 MAP kinase kinase kinase activity; GO:0005515 protein binding; GO:0005524 ATP binding; GO:0008179 adenylate cyclase binding; GO:0010856 adenylate cyclase activator activity; GO:0016301 kinase activity; GO:0016740 transferase activit…	01521 EGFR tyrosine kinase inhibitor resistance; 01522 Endocrine resistance; 04010 MAPK signaling pathway; 04012 ErbB signaling pathway; 04014 Ras signaling pathway; 04015 Rap1 signaling pathway; 04022 cGMP-PKG signaling pathway; 04024 cAMP signaling pathway; 04062 Chemokine signaling pathway; 04068 FoxO signaling pathway; 04071 Sphingolipid signaling pathway; 04072 Phospholipase D signaling path…	FALSE	FALSE	FALSE	TRUE	TRUE	FALSE	FALSE
66	ENSMUSG00000000486.14	Septin1	54204	2.661361715	0.028732821	0.088719893	1.27818325	0.028732821	0.088719893	GO:0007049 cell cycle; GO:0007056 spindle assembly involved in female meiosis; GO:0017157 regulation of exocytosis; GO:0034613 cellular protein localization; GO:0051301 cell division; GO:0051311 meiotic metaphase plate congression; GO:0061640 cytoskeleton-dependent cytokinesis	GO:0005737 cytoplasm; GO:0005856 cytoskeleton; GO:0005940 septin ring; GO:0008021 synaptic vesicle; GO:0015630 microtubule cytoskeleton; GO:0030496 midbody; GO:0030496 midbody; GO:0031105 septin complex; GO:0032153 cell division site; GO:0072687 meiotic spindle	GO:0000166 nucleotide binding; GO:0003924 GTPase activity; GO:0005525 GTP binding; GO:0042802 identical protein binding; GO:0060090 molecular adaptor activity	05100 Bacterial invasion of epithelial cells	FALSE	FALSE	FALSE	FALSE	TRUE	FALSE	FALSE
67	ENSMUSG00000000489.8	Pdgfb	18591	1.760424064	0.116353876	0.23316049	1.072331443	0.116353876	0.23316049	GO:0001568 blood vessel development; GO:0001892 embryonic placenta development; GO:0001938 positive regulation of endothelial cell proliferation; GO:0001938 positive regulation of endothelial cell proliferation; GO:0002548 monocyte chemotaxis; GO:0003104 positive regulation of glomerular filtration; GO:0006468 protein phosphorylation; GO:0006929 substrate-dependent cell migration; GO:0007275 mult…	GO:0005576 extracellular region; GO:0005615 extracellular space; GO:0005615 extracellular space; GO:0005737 cytoplasm; GO:0009986 cell surface; GO:0016020 membrane; GO:0016323 basolateral plasma membrane; GO:0030425 dendrite; GO:0043025 neuronal cell body	GO:0005102 signaling receptor binding; GO:0005161 platelet-derived growth factor receptor binding; GO:0005161 platelet-derived growth factor receptor binding; GO:0005518 collagen binding; GO:0008083 growth factor activity; GO:0016176 superoxide-generating NADPH oxidase activator activity; GO:0042056 chemoattractant activity; GO:0042802 identical protein binding; GO:0042803 protein homodimerizatio…	01521 EGFR tyrosine kinase inhibitor resistance; 04010 MAPK signaling pathway; 04014 Ras signaling pathway; 04015 Rap1 signaling pathway; 04020 Calcium signaling pathway; 04072 Phospholipase D signaling pathway; 04151 PI3K-Akt signaling pathway; 04510 Focal adhesion; 04540 Gap junction; 04630 JAK-STAT signaling pathway; 04810 Regulation of actin cytoskeleton; 05167 Kaposi sarcoma-associated herpe…	FALSE	FALSE	FALSE	TRUE	FALSE	FALSE	TRUE
68	ENSMUSG00000000530.17	Acvrl1	11482	-2.089279691	0.070080207	0.163690644	-1.123186459	0.070080207	0.163690644	GO:0001525 angiogenesis; GO:0001525 angiogenesis; GO:0001525 angiogenesis; GO:0001701 in utero embryonic development; GO:0001937 negative regulation of endothelial cell proliferation; GO:0001938 positive regulation of endothelial cell proliferation; GO:0001946 lymphangiogenesis; GO:0001974 blood vessel remodeling; GO:0003203 endocardial cushion morphogenesis; GO:0006355 regulation of transcriptio…	GO:0005886 plasma membrane; GO:0005886 plasma membrane; GO:0005887 integral component of plasma membrane; GO:0009986 cell surface; GO:0016020 membrane; GO:0016021 integral component of membrane; GO:0030425 dendrite; GO:0043025 neuronal cell body; GO:0043235 receptor complex; GO:0070724 BMP receptor complex	GO:0000166 nucleotide binding; GO:0004672 protein kinase activity; GO:0004674 protein serine/threonine kinase activity; GO:0004674 protein serine/threonine kinase activity; GO:0004675 transmembrane receptor protein serine/threonine kinase activity; GO:0005024 transforming growth factor beta-activated receptor activity; GO:0005025 transforming growth factor beta receptor activity, type I; GO:00050…	04060 Cytokine-cytokine receptor interaction	TRUE	FALSE	FALSE	TRUE	FALSE	FALSE	TRUE
69	ENSMUSG00000000531.6	Tamalin	56149	-3.881191312	0.004662679	0.027941551	-1.193023123	0.004662679	0.027941551	GO:0006886 intracellular protein transport; GO:0007165 signal transduction; GO:0007165 signal transduction; GO:0008104 protein localization; GO:0099152 regulation of neurotransmitter receptor transport, endosome to postsynaptic membrane; GO:0099152 regulation of neurotransmitter receptor transport, endosome to postsynaptic membrane	GO:0005641 nuclear envelope lumen; GO:0005737 cytoplasm; GO:0005886 plasma membrane; GO:0005886 plasma membrane; GO:0005886 plasma membrane; GO:0014069 postsynaptic density; GO:0016020 membrane; GO:0030054 cell junction; GO:0045202 synapse; GO:0045211 postsynaptic membrane; GO:0098685 Schaffer collateral - CA1 synapse; GO:0098685 Schaffer collateral - CA1 synapse; GO:0098978 glutamatergic synapse…	GO:0005515 protein binding; GO:0030165 PDZ domain binding; GO:0030306 ADP-ribosylation factor binding; GO:0042802 identical protein binding	NA	FALSE	FALSE	FALSE	TRUE	FALSE	FALSE	FALSE
70	ENSMUSG00000000532.12	Acvr1b	11479	-4.09287854	0.003468268	0.023118578	-1.119038778	0.003468268	0.023118578	GO:0000082 G1/S transition of mitotic cell cycle; GO:0001701 in utero embryonic development; GO:0001942 hair follicle development; GO:0006355 regulation of transcription, DNA-templated; GO:0006468 protein phosphorylation; GO:0006468 protein phosphorylation; GO:0007165 signal transduction; GO:0007166 cell surface receptor signaling pathway; GO:0007178 transmembrane receptor protein serine/threonin…	GO:0005829 cytosol; GO:0005886 plasma membrane; GO:0005886 plasma membrane; GO:0005887 integral component of plasma membrane; GO:0005887 integral component of plasma membrane; GO:0009986 cell surface; GO:0016020 membrane; GO:0016021 integral component of membrane; GO:0043235 receptor complex; GO:0043235 receptor complex; GO:0048179 activin receptor complex; GO:0048179 activin receptor complex	GO:0000166 nucleotide binding; GO:0004672 protein kinase activity; GO:0004674 protein serine/threonine kinase activity; GO:0004674 protein serine/threonine kinase activity; GO:0004674 protein serine/threonine kinase activity; GO:0004675 transmembrane receptor protein serine/threonine kinase activity; GO:0005515 protein binding; GO:0005524 ATP binding; GO:0016301 kinase activity; GO:0016361 activi…	04060 Cytokine-cytokine receptor interaction; 04350 TGF-beta signaling pathway; 04550 Signaling pathways regulating pluripotency of stem cells	FALSE	FALSE	FALSE	TRUE	TRUE	FALSE	TRUE
71	ENSMUSG00000000538.19	Tom1l2	216810	-4.230267635	0.002872249	0.020759497	-1.113810745	0.002872249	0.020759497	GO:0006886 intracellular protein transport; GO:0007165 signal transduction; GO:0007165 signal transduction; GO:0015031 protein transport; GO:0045839 negative regulation of mitotic nuclear division	GO:0005622 intracellular; GO:0005768 endosome; GO:0016020 membrane	GO:0019901 protein kinase binding; GO:0030276 clathrin binding; GO:0030276 clathrin binding	NA	FALSE	FALSE	TRUE	TRUE	TRUE	FALSE	TRUE
72	ENSMUSG00000000552.11	Zfp385a	29813	0.439448703	0.671959733	0.778881166	1.014190103	0.671959733	0.778881166	GO:0006417 regulation of translation; GO:0006915 apoptotic process; GO:0006974 cellular response to DNA damage stimulus; GO:0007049 cell cycle; GO:0007599 hemostasis; GO:0007611 learning or memory; GO:0007626 locomotory behavior; GO:0008298 intracellular mRNA localization; GO:0010609 mRNA localization resulting in posttranscriptional regulation of gene expression; GO:0010609 mRNA localization res…	GO:0000790 nuclear chromatin; GO:0005634 nucleus; GO:0005737 cytoplasm; GO:0030425 dendrite; GO:0042995 cell projection; GO:0043025 neuronal cell body; GO:0043025 neuronal cell body	GO:0002039 p53 binding; GO:0003676 nucleic acid binding; GO:0003723 RNA binding; GO:0003730 mRNA 3'-UTR binding; GO:0003730 mRNA 3'-UTR binding; GO:0008270 zinc ion binding; GO:0046872 metal ion binding	NA	FALSE	FALSE	TRUE	TRUE	FALSE	FALSE	TRUE
73	ENSMUSG00000000555.9	Itga5	16402	-0.600259783	0.564937611	0.694402238	-1.036747377	0.564937611	0.694402238	GO:0007044 cell-substrate junction assembly; GO:0007155 cell adhesion; GO:0007157 heterophilic cell-cell adhesion via plasma membrane cell adhesion molecules; GO:0007159 leukocyte cell-cell adhesion; GO:0007229 integrin-mediated signaling pathway; GO:0007613 memory; GO:0010811 positive regulation of cell-substrate adhesion; GO:0023035 CD40 signaling pathway; GO:0030335 positive regulation of cell…	GO:0005737 cytoplasm; GO:0005783 endoplasmic reticulum; GO:0005794 Golgi apparatus; GO:0005886 plasma membrane; GO:0005886 plasma membrane; GO:0005911 cell-cell junction; GO:0005925 focal adhesion; GO:0008305 integrin complex; GO:0009897 external side of plasma membrane; GO:0009986 cell surface; GO:0009986 cell surface; GO:0016020 membrane; GO:0016021 integral component of membrane; GO:0030054 ce…	GO:0005154 epidermal growth factor receptor binding; GO:0005178 integrin binding; GO:0005178 integrin binding; GO:0005515 protein binding; GO:0046872 metal ion binding; GO:0050839 cell adhesion molecule binding	04145 Phagosome; 04151 PI3K-Akt signaling pathway; 04510 Focal adhesion; 04512 ECM-receptor interaction; 04640 Hematopoietic cell lineage; 04810 Regulation of actin cytoskeleton; 05100 Bacterial invasion of epithelial cells; 05133 Pertussis; 05135 Yersinia infection; 05165 Human papillomavirus infection; 05168 Herpes simplex virus 1 infection; 05205 Proteoglycans in cancer; 05206 MicroRNAs in can…	FALSE	FALSE	FALSE	FALSE	TRUE	FALSE	FALSE
74	ENSMUSG00000000560.10	Gabra2	14395	-6.555589601	0.000177061	0.004900908	-1.180401139	0.000177061	0.004900908	GO:0001505 regulation of neurotransmitter levels; GO:0006811 ion transport; GO:0006821 chloride transport; GO:0006836 neurotransmitter transport; GO:0007165 signal transduction; GO:0007214 gamma-aminobutyric acid signaling pathway; GO:0007214 gamma-aminobutyric acid signaling pathway; GO:0007268 chemical synaptic transmission; GO:0034220 ion transmembrane transport; GO:0042391 regulation of membr…	GO:0005886 plasma membrane; GO:0005887 integral component of plasma membrane; GO:0016020 membrane; GO:0016021 integral component of membrane; GO:0030054 cell junction; GO:0030285 integral component of synaptic vesicle membrane; GO:0030424 axon; GO:0030425 dendrite; GO:0031410 cytoplasmic vesicle; GO:0032590 dendrite membrane; GO:0032590 dendrite membrane; GO:0034707 chloride channel complex; GO:0…	GO:0004888 transmembrane signaling receptor activity; GO:0004890 GABA-A receptor activity; GO:0005216 ion channel activity; GO:0005230 extracellular ligand-gated ion channel activity; GO:0005237 inhibitory extracellular ligand-gated ion channel activity; GO:0005254 chloride channel activity; GO:0005515 protein binding; GO:0008503 benzodiazepine receptor activity; GO:0008503 benzodiazepine recepto…	04080 Neuroactive ligand-receptor interaction; 04723 Retrograde endocannabinoid signaling; 04727 GABAergic synapse; 04742 Taste transduction; 05032 Morphine addiction; 05033 Nicotine addiction	FALSE	FALSE	FALSE	FALSE	TRUE	FALSE	FALSE
75	ENSMUSG00000000561.15	Wdr77	70465	0.489443967	0.637658688	0.751526311	1.014097052	0.637658688	0.751526311	GO:0006357 regulation of transcription by RNA polymerase II; GO:0006357 regulation of transcription by RNA polymerase II; GO:0007315 pole plasm assembly; GO:0008284 positive regulation of cell population proliferation; GO:0008284 positive regulation of cell population proliferation; GO:0008285 negative regulation of cell population proliferation; GO:0060528 secretory columnal luminar epithelial c…	GO:0005634 nucleus; GO:0005654 nucleoplasm; GO:0005654 nucleoplasm; GO:0005737 cytoplasm; GO:0005794 Golgi apparatus; GO:0005829 cytosol; GO:0005829 cytosol; GO:0034709 methylosome; GO:0034709 methylosome; GO:0045495 pole plasm	GO:0005515 protein binding; GO:0008327 methyl-CpG binding; GO:0008327 methyl-CpG binding; GO:0030374 nuclear receptor transcription coactivator activity; GO:0030374 nuclear receptor transcription coactivator activity	NA	FALSE	FALSE	FALSE	TRUE	TRUE	FALSE	TRUE
76	ENSMUSG00000000562.6	Adora3	11542	-2.02808784	0.077068856	0.174544938	-1.578924696	0.077068856	0.174544938	GO:0001973 G protein-coupled adenosine receptor signaling pathway; GO:0002553 histamine secretion by mast cell; GO:0002553 histamine secretion by mast cell; GO:0002687 positive regulation of leukocyte migration; GO:0002687 positive regulation of leukocyte migration; GO:0008285 negative regulation of cell population proliferation; GO:0014068 positive regulation of phosphatidylinositol 3-kinase sig…	GO:0005886 plasma membrane; GO:0005887 integral component of plasma membrane; GO:0031594 neuromuscular junction; GO:0045202 synapse	GO:0001609 G protein-coupled adenosine receptor activity; GO:0001609 G protein-coupled adenosine receptor activity	04022 cGMP-PKG signaling pathway; 04071 Sphingolipid signaling pathway; 04080 Neuroactive ligand-receptor interaction	FALSE	FALSE	FALSE	TRUE	FALSE	FALSE	FALSE
77	ENSMUSG00000000563.18	Atp5pb	11950	-0.76856341	0.46422402	0.609509211	-1.021782444	0.46422402	0.609509211	GO:0006811 ion transport; GO:0015986 ATP synthesis coupled proton transport; GO:0042776 mitochondrial ATP synthesis coupled proton transport	GO:0000276 mitochondrial proton-transporting ATP synthase complex, coupling factor F(o); GO:0000276 mitochondrial proton-transporting ATP synthase complex, coupling factor F(o); GO:0005654 nucleoplasm; GO:0005739 mitochondrion; GO:0005739 mitochondrion; GO:0005743 mitochondrial inner membrane; GO:0005753 mitochondrial proton-transporting ATP synthase complex; GO:0016020 membrane; GO:0043209 myeli…	GO:0015078 proton transmembrane transporter activity; GO:0016887 ATPase activity; GO:0044877 protein-containing complex binding; GO:0046933 proton-transporting ATP synthase activity, rotational mechanism	00190 Oxidative phosphorylation; 01100 Metabolic pathways; 04714 Thermogenesis; 05010 Alzheimer disease; 05012 Parkinson disease; 05014 Amyotrophic lateral sclerosis; 05016 Huntington disease; 05020 Prion disease; 05022 Pathways of neurodegeneration - multiple diseases; 05415 Diabetic cardiomyopathy	FALSE	FALSE	FALSE	TRUE	FALSE	FALSE	FALSE
78	ENSMUSG00000000567.6	Sox9	20682	1.180472029	0.271703249	0.420830847	1.050176556	0.271703249	0.420830847	GO:0000122 negative regulation of transcription by RNA polymerase II; GO:0000122 negative regulation of transcription by RNA polymerase II; GO:0001501 skeletal system development; GO:0001502 cartilage condensation; GO:0001503 ossification; GO:0001658 branching involved in ureteric bud morphogenesis; GO:0001708 cell fate specification; GO:0001837 epithelial to mesenchymal transition; GO:0001894 ti…	GO:0005634 nucleus; GO:0005634 nucleus; GO:0005634 nucleus; GO:0005654 nucleoplasm; GO:0005667 transcription regulator complex; GO:0005667 transcription regulator complex; GO:0005667 transcription regulator complex; GO:0032991 protein-containing complex	GO:0000976 transcription regulatory region sequence-specific DNA binding; GO:0000978 RNA polymerase II cis-regulatory region sequence-specific DNA binding; GO:0000978 RNA polymerase II cis-regulatory region sequence-specific DNA binding; GO:0000981 DNA-binding transcription factor activity, RNA polymerase II-specific; GO:0000981 DNA-binding transcription factor activity, RNA polymerase II-specifi…	04024 cAMP signaling pathway	FALSE	FALSE	FALSE	TRUE	FALSE	FALSE	TRUE
79	ENSMUSG00000000568.16	Hnrnpd	11991	-0.029927675	0.976857542	0.986141605	-1.000726806	0.976857542	0.986141605	GO:0010628 positive regulation of gene expression; GO:0010629 negative regulation of gene expression; GO:0032204 regulation of telomere maintenance; GO:0042752 regulation of circadian rhythm; GO:0042789 mRNA transcription by RNA polymerase II; GO:0043488 regulation of mRNA stability; GO:0045727 positive regulation of translation; GO:0045944 positive regulation of transcription by RNA polymerase I…	GO:0000790 nuclear chromatin; GO:0005634 nucleus; GO:0005654 nucleoplasm; GO:0005654 nucleoplasm; GO:0005737 cytoplasm; GO:0005829 cytosol; GO:0045202 synapse; GO:0045202 synapse; GO:1990904 ribonucleoprotein complex	GO:0003676 nucleic acid binding; GO:0003677 DNA binding; GO:0003680 minor groove of adenine-thymine-rich DNA binding; GO:0003682 chromatin binding; GO:0003723 RNA binding; GO:0003729 mRNA binding; GO:0005515 protein binding; GO:0008134 transcription factor binding; GO:0035925 mRNA 3'-UTR AU-rich region binding; GO:0042162 telomeric DNA binding; GO:0042826 histone deacetylase binding; GO:0043565 s…	NA	FALSE	FALSE	FALSE	TRUE	FALSE	FALSE	TRUE
80	ENSMUSG00000000579.15	Dynlt1c	100040563	2.686991054	0.027613437	0.086302662	1.325468595	0.027613437	0.086302662	GO:0008150 biological_process	GO:0005868 cytoplasmic dynein complex; GO:0005881 cytoplasmic microtubule; GO:0030027 lamellipodium; GO:0043025 neuronal cell body; GO:0044295 axonal growth cone; GO:0099503 secretory vesicle	GO:0008022 protein C-terminus binding; GO:0042802 identical protein binding	05132 Salmonella infection	FALSE	FALSE	FALSE	TRUE	FALSE	FALSE	FALSE
81	ENSMUSG00000000581.9	C1d	57316	-1.872940723	0.097945734	0.207038278	-1.060200464	0.097945734	0.207038278	GO:0000460 maturation of 5.8S rRNA; GO:0000460 maturation of 5.8S rRNA; GO:0006364 rRNA processing; GO:0006915 apoptotic process; GO:0010468 regulation of gene expression; GO:0045892 negative regulation of transcription, DNA-templated	GO:0000178 exosome (RNase complex); GO:0005634 nucleus; GO:0005654 nucleoplasm; GO:0005730 nucleolus; GO:0005730 nucleolus; GO:0005737 cytoplasm; GO:0017053 transcription repressor complex	GO:0003677 DNA binding; GO:0003677 DNA binding; GO:0003714 transcription corepressor activity; GO:0003723 RNA binding; GO:0003723 RNA binding; GO:0005515 protein binding; GO:0016922 nuclear receptor binding	03018 RNA degradation	FALSE	FALSE	FALSE	TRUE	FALSE	FALSE	TRUE
82	ENSMUSG00000000594.8	Gm2a	14667	-2.765134848	0.024468841	0.0802412	-1.103602334	0.024468841	0.0802412	GO:0006629 lipid metabolic process; GO:0006665 sphingolipid metabolic process; GO:0006689 ganglioside catabolic process; GO:0006689 ganglioside catabolic process; GO:0006869 lipid transport; GO:0007611 learning or memory; GO:0009313 oligosaccharide catabolic process; GO:0019915 lipid storage; GO:0050877 nervous system process; GO:0050885 neuromuscular process controlling balance	GO:0005739 mitochondrion; GO:0005764 lysosome; GO:0009898 cytoplasmic side of plasma membrane	GO:0004563 beta-N-acetylhexosaminidase activity; GO:0005319 lipid transporter activity; GO:0008047 enzyme activator activity; GO:0016787 hydrolase activity	04142 Lysosome	FALSE	FALSE	FALSE	TRUE	FALSE	FALSE	TRUE
83	ENSMUSG00000000600.16	Krit1	79264	3.549502348	0.007509144	0.037238954	1.174917439	0.007509144	0.037238954	GO:0001525 angiogenesis; GO:0001937 negative regulation of endothelial cell proliferation; GO:0010596 negative regulation of endothelial cell migration; GO:0016525 negative regulation of angiogenesis; GO:0016525 negative regulation of angiogenesis; GO:0032092 positive regulation of protein binding; GO:0045454 cell redox homeostasis; GO:0045454 cell redox homeostasis; GO:2000114 regulation of esta…	GO:0005737 cytoplasm; GO:0005856 cytoskeleton; GO:0005886 plasma membrane; GO:0005911 cell-cell junction; GO:0016020 membrane; GO:0030054 cell junction; GO:0032991 protein-containing complex	GO:0005515 protein binding; GO:0005546 phosphatidylinositol-4,5-bisphosphate binding; GO:0008017 microtubule binding; GO:0030695 GTPase regulator activity	04015 Rap1 signaling pathway	FALSE	FALSE	FALSE	TRUE	TRUE	TRUE	TRUE
84	ENSMUSG00000000605.10	Clcn4	12727	1.042124243	0.327806524	0.479149555	1.026734009	0.327806524	0.479149555	GO:0006811 ion transport; GO:0006821 chloride transport; GO:0055085 transmembrane transport	GO:0005765 lysosomal membrane; GO:0005768 endosome; GO:0005769 early endosome; GO:0005783 endoplasmic reticulum; GO:0005789 endoplasmic reticulum membrane; GO:0005794 Golgi apparatus; GO:0005886 plasma membrane; GO:0005887 integral component of plasma membrane; GO:0008021 synaptic vesicle; GO:0010008 endosome membrane; GO:0016020 membrane; GO:0016021 integral component of membrane; GO:0055037 rec…	GO:0000166 nucleotide binding; GO:0005247 voltage-gated chloride channel activity; GO:0005524 ATP binding; GO:0015297 antiporter activity; GO:0015299 solute:proton antiporter activity; GO:0031404 chloride ion binding	04613 Neutrophil extracellular trap formation	FALSE	FALSE	TRUE	TRUE	FALSE	FALSE	FALSE
85	ENSMUSG00000000627.16	Sema4f	20355	4.343779821	0.002463064	0.019210541	1.150698765	0.002463064	0.019210541	GO:0001755 neural crest cell migration; GO:0007275 multicellular organism development; GO:0007399 nervous system development; GO:0007411 axon guidance; GO:0007411 axon guidance; GO:0030154 cell differentiation; GO:0030335 positive regulation of cell migration; GO:0030517 negative regulation of axon extension; GO:0031290 retinal ganglion cell axon guidance; GO:0048843 negative regulation of axon e…	GO:0005615 extracellular space; GO:0005783 endoplasmic reticulum; GO:0005886 plasma membrane; GO:0005886 plasma membrane; GO:0005887 integral component of plasma membrane; GO:0016020 membrane; GO:0016021 integral component of membrane; GO:0030054 cell junction; GO:0042995 cell projection; GO:0045202 synapse; GO:0045211 postsynaptic membrane	GO:0005515 protein binding; GO:0030215 semaphorin receptor binding; GO:0045499 chemorepellent activity	04360 Axon guidance	FALSE	FALSE	FALSE	TRUE	FALSE	FALSE	TRUE
86	ENSMUSG00000000628.11	Hk2	15277	1.961477285	0.085445588	0.188180004	1.067836685	0.085445588	0.188180004	GO:0001678 cellular glucose homeostasis; GO:0002931 response to ischemia; GO:0005975 carbohydrate metabolic process; GO:0006002 fructose 6-phosphate metabolic process; GO:0006006 glucose metabolic process; GO:0006096 glycolytic process; GO:0008152 metabolic process; GO:0008637 apoptotic mitochondrial changes; GO:0008637 apoptotic mitochondrial changes; GO:0016310 phosphorylation; GO:0035795 negat…	GO:0005737 cytoplasm; GO:0005739 mitochondrion; GO:0005739 mitochondrion; GO:0005739 mitochondrion; GO:0005741 mitochondrial outer membrane; GO:0005829 cytosol; GO:0005829 cytosol; GO:0005886 plasma membrane; GO:0016020 membrane; GO:0016529 sarcoplasmic reticulum	GO:0000166 nucleotide binding; GO:0003824 catalytic activity; GO:0004340 glucokinase activity; GO:0004340 glucokinase activity; GO:0004396 hexokinase activity; GO:0004396 hexokinase activity; GO:0004396 hexokinase activity; GO:0005515 protein binding; GO:0005524 ATP binding; GO:0005536 glucose binding; GO:0008865 fructokinase activity; GO:0008865 fructokinase activity; GO:0016301 kinase activity;…	00010 Glycolysis / Gluconeogenesis; 00051 Fructose and mannose metabolism; 00052 Galactose metabolism; 00500 Starch and sucrose metabolism; 00520 Amino sugar and nucleotide sugar metabolism; 00524 Neomycin, kanamycin and gentamicin biosynthesis; 01100 Metabolic pathways; 01200 Carbon metabolism; 04066 HIF-1 signaling pathway; 04910 Insulin signaling pathway; 04930 Type II diabetes mellitus; 04973…	FALSE	FALSE	TRUE	TRUE	FALSE	FALSE	TRUE
87	ENSMUSG00000000631.21	Myo18a	360013	-0.926793143	0.381131339	0.532203892	-1.024746036	0.381131339	0.532203892	GO:0007030 Golgi organization; GO:0016477 cell migration; GO:0031032 actomyosin structure organization; GO:0043030 regulation of macrophage activation; GO:0043030 regulation of macrophage activation; GO:0043066 negative regulation of apoptotic process; GO:0048194 Golgi vesicle budding; GO:0050714 positive regulation of protein secretion; GO:0071346 cellular response to interferon-gamma; GO:009016…	GO:0005737 cytoplasm; GO:0005794 Golgi apparatus; GO:0005802 trans-Golgi network; GO:0005856 cytoskeleton; GO:0005903 brush border; GO:0016459 myosin complex; GO:0030054 cell junction; GO:0042641 actomyosin; GO:0045202 synapse; GO:0045335 phagocytic vesicle	GO:0000166 nucleotide binding; GO:0003774 motor activity; GO:0005524 ATP binding; GO:0043531 ADP binding; GO:0051015 actin filament binding	NA	FALSE	FALSE	TRUE	TRUE	FALSE	TRUE	TRUE
88	ENSMUSG00000000632.14	Sez6	20370	-0.644476394	0.537295234	0.673501439	-1.016187871	0.537295234	0.673501439	GO:0008344 adult locomotory behavior; GO:0021680 cerebellar Purkinje cell layer development; GO:0050773 regulation of dendrite development; GO:0060074 synapse maturation; GO:0060079 excitatory postsynaptic potential; GO:0090036 regulation of protein kinase C signaling; GO:1900006 positive regulation of dendrite development; GO:2000171 negative regulation of dendrite development	GO:0005576 extracellular region; GO:0005615 extracellular space; GO:0005737 cytoplasm; GO:0005783 endoplasmic reticulum; GO:0005886 plasma membrane; GO:0016020 membrane; GO:0016021 integral component of membrane; GO:0030054 cell junction; GO:0042995 cell projection; GO:0043025 neuronal cell body; GO:0043197 dendritic spine; GO:0043198 dendritic shaft; GO:0045202 synapse; GO:0048471 perinuclear re…	GO:0003674 molecular_function	NA	FALSE	FALSE	FALSE	FALSE	FALSE	FALSE	TRUE
89	ENSMUSG00000000682.8	Cd52	23833	-1.677812716	0.131885729	0.253896463	-1.390096455	0.131885729	0.253896463	GO:0007204 positive regulation of cytosolic calcium ion concentration; GO:0009617 response to bacterium	GO:0005886 plasma membrane; GO:0016020 membrane; GO:0031225 anchored component of membrane; GO:0097225 sperm midpiece; GO:0097225 sperm midpiece	NA	NA	FALSE	FALSE	FALSE	FALSE	FALSE	FALSE	TRUE
90	ENSMUSG00000000686.12	Abhd15	67477	1.537101496	0.162805946	0.294133245	1.290526644	0.162805946	0.294133245	GO:0044255 cellular lipid metabolic process	GO:0005576 extracellular region	GO:0016787 hydrolase activity; GO:0034338 short-chain carboxylesterase activity; GO:0047372 acylglycerol lipase activity	NA	FALSE	FALSE	FALSE	FALSE	FALSE	FALSE	FALSE
91	ENSMUSG00000000693.11	Loxl3	16950	1.646618679	0.138234848	0.262286618	1.137872936	0.138234848	0.262286618	GO:0001837 epithelial to mesenchymal transition; GO:0006954 inflammatory response; GO:0006954 inflammatory response; GO:0018057 peptidyl-lysine oxidation; GO:0018057 peptidyl-lysine oxidation; GO:0018057 peptidyl-lysine oxidation; GO:0021510 spinal cord development; GO:0030199 collagen fibril organization; GO:0030324 lung development; GO:0045892 negative regulation of transcription, DNA-templated…	GO:0005576 extracellular region; GO:0005615 extracellular space; GO:0005615 extracellular space; GO:0005615 extracellular space; GO:0005634 nucleus; GO:0005737 cytoplasm; GO:0016020 membrane	GO:0001968 fibronectin binding; GO:0004720 protein-lysine 6-oxidase activity; GO:0004720 protein-lysine 6-oxidase activity; GO:0004720 protein-lysine 6-oxidase activity; GO:0005044 scavenger receptor activity; GO:0005507 copper ion binding; GO:0016491 oxidoreductase activity; GO:0016641 oxidoreductase activity, acting on the CH-NH2 group of donors, oxygen as acceptor; GO:0046872 metal ion binding	NA	FALSE	FALSE	FALSE	TRUE	TRUE	FALSE	TRUE
92	ENSMUSG00000000708.15	Kat2b	18519	-1.007765826	0.343058639	0.493966074	-1.075380716	0.343058639	0.493966074	GO:0006338 chromatin remodeling; GO:0006355 regulation of transcription, DNA-templated; GO:0006473 protein acetylation; GO:0006473 protein acetylation; GO:0007049 cell cycle; GO:0008285 negative regulation of cell population proliferation; GO:0010835 regulation of protein ADP-ribosylation; GO:0010976 positive regulation of neuron projection development; GO:0016573 histone acetylation; GO:0018076 …	GO:0000123 histone acetyltransferase complex; GO:0000776 kinetochore; GO:0000790 nuclear chromatin; GO:0005634 nucleus; GO:0005634 nucleus; GO:0005654 nucleoplasm; GO:0005654 nucleoplasm; GO:0005671 Ada2/Gcn5/Ada3 transcription activator complex; GO:0005671 Ada2/Gcn5/Ada3 transcription activator complex; GO:0005737 cytoplasm; GO:0005813 centrosome; GO:0005829 cytosol; GO:0005856 cytoskeleton; GO:…	GO:0000977 RNA polymerase II transcription regulatory region sequence-specific DNA binding; GO:0003682 chromatin binding; GO:0003682 chromatin binding; GO:0003712 transcription coregulator activity; GO:0003713 transcription coactivator activity; GO:0003713 transcription coactivator activity; GO:0004145 diamine N-acetyltransferase activity; GO:0004402 histone acetyltransferase activity; GO:0004402…	04330 Notch signaling pathway; 04919 Thyroid hormone signaling pathway; 05166 Human T-cell leukemia virus 1 infection; 05203 Viral carcinogenesis	FALSE	FALSE	TRUE	TRUE	TRUE	FALSE	TRUE
93	ENSMUSG00000000711.4	Rab5b	19344	-3.916614739	0.004435393	0.026982522	-1.101273743	0.004435393	0.026982522	GO:0006886 intracellular protein transport; GO:0006897 endocytosis; GO:0007032 endosome organization; GO:0015031 protein transport; GO:0019882 antigen processing and presentation; GO:0030100 regulation of endocytosis; GO:0030100 regulation of endocytosis; GO:0048227 plasma membrane to endosome transport	GO:0005622 intracellular; GO:0005768 endosome; GO:0005768 endosome; GO:0005769 early endosome; GO:0005886 plasma membrane; GO:0012505 endomembrane system; GO:0016020 membrane; GO:0030139 endocytic vesicle; GO:0030139 endocytic vesicle; GO:0043231 intracellular membrane-bounded organelle; GO:0070062 extracellular exosome; GO:0098993 anchored component of synaptic vesicle membrane	GO:0000166 nucleotide binding; GO:0003924 GTPase activity; GO:0003924 GTPase activity; GO:0003924 GTPase activity; GO:0005515 protein binding; GO:0005525 GTP binding; GO:0019003 GDP binding; GO:0030742 GTP-dependent protein binding	04014 Ras signaling pathway; 04144 Endocytosis; 04145 Phagosome; 04962 Vasopressin-regulated water reabsorption; 05132 Salmonella infection; 05146 Amoebiasis; 05152 Tuberculosis	TRUE	TRUE	FALSE	TRUE	TRUE	FALSE	TRUE
94	ENSMUSG00000000732.10	Icosl	50723	-3.197368276	0.012654506	0.052136565	-1.258218403	0.012654506	0.052136565	GO:0001817 regulation of cytokine production; GO:0002250 adaptive immune response; GO:0002376 immune system process; GO:0007165 signal transduction; GO:0032753 positive regulation of interleukin-4 production; GO:0042104 positive regulation of activated T cell proliferation; GO:0042110 T cell activation; GO:0042113 B cell activation; GO:0045190 isotype switching; GO:0050776 regulation of immune re…	GO:0005886 plasma membrane; GO:0005887 integral component of plasma membrane; GO:0009897 external side of plasma membrane; GO:0009897 external side of plasma membrane; GO:0016020 membrane; GO:0016021 integral component of membrane; GO:0036464 cytoplasmic ribonucleoprotein granule	GO:0005102 signaling receptor binding; GO:0005102 signaling receptor binding; GO:0005515 protein binding; GO:0042802 identical protein binding	04514 Cell adhesion molecules; 04672 Intestinal immune network for IgA production	FALSE	FALSE	FALSE	TRUE	FALSE	FALSE	TRUE
95	ENSMUSG00000000738.19	Spg7	234847	3.263096182	0.011466631	0.048816482	1.108967275	0.011466631	0.048816482	GO:0006508 proteolysis; GO:0007005 mitochondrion organization; GO:0007005 mitochondrion organization; GO:0007155 cell adhesion; GO:0008053 mitochondrial fusion; GO:0008089 anterograde axonal transport; GO:0030155 regulation of cell adhesion; GO:0034982 mitochondrial protein processing; GO:0042407 cristae formation; GO:0046902 regulation of mitochondrial membrane permeability; GO:0065003 protein-c…	GO:0005739 mitochondrion; GO:0005739 mitochondrion; GO:0005739 mitochondrion; GO:0005743 mitochondrial inner membrane; GO:0005743 mitochondrial inner membrane; GO:0005745 m-AAA complex; GO:0005757 mitochondrial permeability transition pore complex; GO:0016020 membrane; GO:0016021 integral component of membrane	GO:0000166 nucleotide binding; GO:0004222 metalloendopeptidase activity; GO:0005515 protein binding; GO:0005524 ATP binding; GO:0008233 peptidase activity; GO:0008237 metallopeptidase activity; GO:0008270 zinc ion binding; GO:0016787 hydrolase activity; GO:0046872 metal ion binding	NA	FALSE	FALSE	FALSE	TRUE	FALSE	FALSE	FALSE
96	ENSMUSG00000000740.13	Rpl13	270106	-3.79979049	0.005233649	0.029867651	-1.111204393	0.005233649	0.029867651	GO:0006412 translation; GO:0060348 bone development	GO:0005622 intracellular; GO:0005730 nucleolus; GO:0005783 endoplasmic reticulum; GO:0005829 cytosol; GO:0005840 ribosome; GO:0022625 cytosolic large ribosomal subunit; GO:0022625 cytosolic large ribosomal subunit	GO:0003723 RNA binding; GO:0003735 structural constituent of ribosome	03010 Ribosome; 05171 Coronavirus disease - COVID-19	FALSE	FALSE	FALSE	TRUE	FALSE	FALSE	FALSE
97	ENSMUSG00000000743.10	Chmp1a	234852	-2.292999295	0.051010509	0.131059252	-1.076497495	0.051010509	0.131059252	GO:0006997 nucleus organization; GO:0007034 vacuolar transport; GO:0007049 cell cycle; GO:0007076 mitotic chromosome condensation; GO:0007080 mitotic metaphase plate congression; GO:0010824 regulation of centrosome duplication; GO:0015031 protein transport; GO:0016192 vesicle-mediated transport; GO:0016458 gene silencing; GO:0032509 endosome transport via multivesicular body sorting pathway; GO:0…	GO:0000794 condensed nuclear chromosome; GO:0000815 ESCRT III complex; GO:0005634 nucleus; GO:0005737 cytoplasm; GO:0005768 endosome; GO:0005769 early endosome; GO:0005771 multivesicular body; GO:0005815 microtubule organizing center; GO:0012505 endomembrane system; GO:0016020 membrane; GO:0016363 nuclear matrix	GO:0005515 protein binding; GO:0019904 protein domain specific binding; GO:0042802 identical protein binding; GO:0042803 protein homodimerization activity	04144 Endocytosis; 04217 Necroptosis	FALSE	FALSE	FALSE	TRUE	FALSE	FALSE	FALSE
98	ENSMUSG00000000751.14	Rpa1	68275	0.193253602	0.851574427	0.905705679	1.005331661	0.851574427	0.905705679	GO:0000723 telomere maintenance; GO:0000723 telomere maintenance; GO:0000724 double-strand break repair via homologous recombination; GO:0000724 double-strand break repair via homologous recombination; GO:0000724 double-strand break repair via homologous recombination; GO:0001701 in utero embryonic development; GO:0006260 DNA replication; GO:0006261 DNA-dependent DNA replication; GO:0006268 DNA u…	GO:0000793 condensed chromosome; GO:0000794 condensed nuclear chromosome; GO:0000800 lateral element; GO:0001673 male germ cell nucleus; GO:0005634 nucleus; GO:0005634 nucleus; GO:0005654 nucleoplasm; GO:0005654 nucleoplasm; GO:0005662 DNA replication factor A complex; GO:0005662 DNA replication factor A complex; GO:0016605 PML body; GO:0090734 site of DNA damage	GO:0003676 nucleic acid binding; GO:0003677 DNA binding; GO:0003682 chromatin binding; GO:0003684 damaged DNA binding; GO:0003684 damaged DNA binding; GO:0003697 single-stranded DNA binding; GO:0003697 single-stranded DNA binding; GO:0043047 single-stranded telomeric DNA binding; GO:0043565 sequence-specific DNA binding; GO:0046872 metal ion binding; GO:0098505 G-rich strand telomeric DNA binding	03030 DNA replication; 03420 Nucleotide excision repair; 03430 Mismatch repair; 03440 Homologous recombination; 03460 Fanconi anemia pathway	FALSE	FALSE	TRUE	TRUE	TRUE	FALSE	TRUE
99	ENSMUSG00000000753.16	Serpinf1	20317	5.502675205	0.000571001	0.008595363	1.688588108	0.000571001	0.008595363	GO:0007614 short-term memory; GO:0010596 negative regulation of endothelial cell migration; GO:0010629 negative regulation of gene expression; GO:0010951 negative regulation of endopeptidase activity; GO:0010976 positive regulation of neuron projection development; GO:0014070 response to organic cyclic compound; GO:0016525 negative regulation of angiogenesis; GO:0016525 negative regulation of ang…	GO:0005576 extracellular region; GO:0005576 extracellular region; GO:0005604 basement membrane; GO:0005615 extracellular space; GO:0005615 extracellular space; GO:0005615 extracellular space; GO:0005615 extracellular space; GO:0030424 axon; GO:0043025 neuronal cell body; GO:0043203 axon hillock; GO:0048471 perinuclear region of cytoplasm	GO:0004867 serine-type endopeptidase inhibitor activity	04310 Wnt signaling pathway	FALSE	FALSE	FALSE	FALSE	FALSE	FALSE	FALSE
100	ENSMUSG00000000759.15	Tubgcp3	259279	3.879318698	0.004675037	0.027995862	1.126441714	0.004675037	0.027995862	GO:0000226 microtubule cytoskeleton organization; GO:0000278 mitotic cell cycle; GO:0007020 microtubule nucleation; GO:0031122 cytoplasmic microtubule organization; GO:0051225 spindle assembly; GO:0051321 meiotic cell cycle; GO:0051415 microtubule nucleation by interphase microtubule organizing center	GO:0000922 spindle pole; GO:0000923 equatorial microtubule organizing center; GO:0000930 gamma-tubulin complex; GO:0005737 cytoplasm; GO:0005813 centrosome; GO:0005813 centrosome; GO:0005814 centriole; GO:0005815 microtubule organizing center; GO:0005827 polar microtubule; GO:0005856 cytoskeleton; GO:0005874 microtubule; GO:0008275 gamma-tubulin small complex	GO:0043015 gamma-tubulin binding; GO:0043015 gamma-tubulin binding; GO:0051011 microtubule minus-end binding	NA	FALSE	FALSE	FALSE	TRUE	FALSE	FALSE	FALSE
101	ENSMUSG00000000766.19	Oprm1	18390	1.094177658	0.305709837	0.456125875	1.214317826	0.305709837	0.456125875	GO:0007165 signal transduction; GO:0007186 G protein-coupled receptor signaling pathway; GO:0007191 adenylate cyclase-activating dopamine receptor signaling pathway; GO:0007193 adenylate cyclase-inhibiting G protein-coupled receptor signaling pathway; GO:0007193 adenylate cyclase-inhibiting G protein-coupled receptor signaling pathway; GO:0007197 adenylate cyclase-inhibiting G protein-coupled ace…	GO:0005737 cytoplasm; GO:0005768 endosome; GO:0005886 plasma membrane; GO:0005886 plasma membrane; GO:0005887 integral component of plasma membrane; GO:0005925 focal adhesion; GO:0016020 membrane; GO:0016020 membrane; GO:0016021 integral component of membrane; GO:0030425 dendrite; GO:0032590 dendrite membrane; GO:0032839 dendrite cytoplasm; GO:0042383 sarcolemma; GO:0042995 cell projection; GO:00…	GO:0001965 G-protein alpha-subunit binding; GO:0001965 G-protein alpha-subunit binding; GO:0004930 G protein-coupled receptor activity; GO:0004930 G protein-coupled receptor activity; GO:0004979 beta-endorphin receptor activity; GO:0004979 beta-endorphin receptor activity; GO:0004985 opioid receptor activity; GO:0005245 voltage-gated calcium channel activity; GO:0005515 protein binding; GO:000802…	04080 Neuroactive ligand-receptor interaction; 04915 Estrogen signaling pathway; 05032 Morphine addiction	FALSE	FALSE	FALSE	TRUE	FALSE	FALSE	FALSE
102	ENSMUSG00000000776.14	Polr3d	67065	2.177250073	0.061108155	0.148744357	1.095524829	0.061108155	0.148744357	GO:0002376 immune system process; GO:0006383 transcription by RNA polymerase III; GO:0032728 positive regulation of interferon-beta production; GO:0045087 innate immune response; GO:0045089 positive regulation of innate immune response; GO:0051607 defense response to virus	GO:0000790 nuclear chromatin; GO:0000790 nuclear chromatin; GO:0005634 nucleus; GO:0005654 nucleoplasm; GO:0005666 RNA polymerase III complex; GO:0005666 RNA polymerase III complex; GO:0005829 cytosol; GO:0016607 nuclear speck	GO:0003677 DNA binding; GO:0003682 chromatin binding; GO:0003899 DNA-directed 5'-3' RNA polymerase activity	03020 RNA polymerase; 04623 Cytosolic DNA-sensing pathway	FALSE	FALSE	FALSE	TRUE	FALSE	FALSE	FALSE
103	ENSMUSG00000000782.17	Tcf7	21414	0.246916805	0.811188034	0.879310865	1.014612088	0.811188034	0.879310865	GO:0000122 negative regulation of transcription by RNA polymerase II; GO:0006355 regulation of transcription, DNA-templated; GO:0006357 regulation of transcription by RNA polymerase II; GO:0016055 Wnt signaling pathway; GO:0021915 neural tube development; GO:0030538 embryonic genitalia morphogenesis; GO:0033153 T cell receptor V(D)J recombination; GO:0042127 regulation of cell population prolifer…	GO:0005634 nucleus; GO:0005634 nucleus; GO:0005667 transcription regulator complex; GO:0005719 nuclear euchromatin	GO:0000978 RNA polymerase II cis-regulatory region sequence-specific DNA binding; GO:0000978 RNA polymerase II cis-regulatory region sequence-specific DNA binding; GO:0001217 DNA-binding transcription repressor activity; GO:0001227 DNA-binding transcription repressor activity, RNA polymerase II-specific; GO:0001228 DNA-binding transcription activator activity, RNA polymerase II-specific; GO:00036…	04310 Wnt signaling pathway; 04390 Hippo signaling pathway; 04520 Adherens junction; 04550 Signaling pathways regulating pluripotency of stem cells; 04916 Melanogenesis; 04934 Cushing syndrome; 05132 Salmonella infection; 05165 Human papillomavirus infection; 05167 Kaposi sarcoma-associated herpesvirus infection; 05200 Pathways in cancer; 05210 Colorectal cancer; 05213 Endometrial cancer; 05215 P…	FALSE	FALSE	FALSE	TRUE	TRUE	FALSE	TRUE
104	ENSMUSG00000000787.13	Ddx3x	13205	-6.341460856	0.000222194	0.005417769	-1.262159172	0.000222194	0.005417769	GO:0002376 immune system process; GO:0006413 translational initiation; GO:0006417 regulation of translation; GO:0006915 apoptotic process; GO:0006954 inflammatory response; GO:0007059 chromosome segregation; GO:0007276 gamete generation; GO:0008625 extrinsic apoptotic signaling pathway via death domain receptors; GO:0009615 response to virus; GO:0010501 RNA secondary structure unwinding; GO:00106…	GO:0005634 nucleus; GO:0005634 nucleus; GO:0005654 nucleoplasm; GO:0005737 cytoplasm; GO:0005813 centrosome; GO:0005829 cytosol; GO:0005852 eukaryotic translation initiation factor 3 complex; GO:0005886 plasma membrane; GO:0010494 cytoplasmic stress granule; GO:0010494 cytoplasmic stress granule; GO:0016020 membrane; GO:0022627 cytosolic small ribosomal subunit; GO:0031252 cell leading edge; GO:0…	GO:0000166 nucleotide binding; GO:0003676 nucleic acid binding; GO:0003677 DNA binding; GO:0003678 DNA helicase activity; GO:0003723 RNA binding; GO:0003723 RNA binding; GO:0003724 RNA helicase activity; GO:0003724 RNA helicase activity; GO:0003729 mRNA binding; GO:0003924 GTPase activity; GO:0004386 helicase activity; GO:0005515 protein binding; GO:0005524 ATP binding; GO:0008134 transcription f…	04622 RIG-I-like receptor signaling pathway; 05161 Hepatitis B; 05203 Viral carcinogenesis	FALSE	TRUE	FALSE	TRUE	FALSE	FALSE	FALSE
105	ENSMUSG00000000792.3	Slc5a5	114479	2.340113213	0.047392784	0.124392333	1.342673749	0.047392784	0.124392333	GO:0006590 thyroid hormone generation; GO:0006811 ion transport; GO:0006814 sodium ion transport; GO:0006814 sodium ion transport; GO:0015705 iodide transport; GO:0055085 transmembrane transport; GO:1904200 iodide transmembrane transport; GO:1904200 iodide transmembrane transport	GO:0005634 nucleus; GO:0005886 plasma membrane; GO:0016020 membrane; GO:0016021 integral component of membrane	GO:0008507 sodium:iodide symporter activity; GO:0008507 sodium:iodide symporter activity; GO:0008507 sodium:iodide symporter activity; GO:0015111 iodide transmembrane transporter activity; GO:0015111 iodide transmembrane transporter activity; GO:0015293 symporter activity; GO:0015293 symporter activity; GO:0022857 transmembrane transporter activity	04918 Thyroid hormone synthesis	FALSE	FALSE	FALSE	FALSE	FALSE	FALSE	TRUE
106	ENSMUSG00000000794.10	Kcnn3	140493	4.138460798	0.00325694	0.022436842	1.229082573	0.00325694	0.022436842	GO:0006811 ion transport; GO:0006813 potassium ion transport; GO:0071805 potassium ion transmembrane transport	GO:0005737 cytoplasm; GO:0005886 plasma membrane; GO:0005886 plasma membrane; GO:0005886 plasma membrane; GO:0016020 membrane; GO:0016021 integral component of membrane; GO:0030175 filopodium; GO:0031594 neuromuscular junction; GO:0043005 neuron projection; GO:0043005 neuron projection; GO:0043025 neuronal cell body; GO:0043025 neuronal cell body; GO:0044297 cell body	GO:0005516 calmodulin binding; GO:0005516 calmodulin binding; GO:0015269 calcium-activated potassium channel activity; GO:0016286 small conductance calcium-activated potassium channel activity; GO:0016286 small conductance calcium-activated potassium channel activity; GO:0044877 protein-containing complex binding	04911 Insulin secretion; 04929 GnRH secretion	FALSE	FALSE	FALSE	FALSE	TRUE	FALSE	FALSE
107	ENSMUSG00000000804.15	Usp32	237898	-2.994006859	0.017219102	0.064033174	-1.082571012	0.017219102	0.064033174	NA	GO:0005794 Golgi apparatus; GO:0005794 Golgi apparatus; GO:0005829 cytosol	GO:0004843 thiol-dependent ubiquitin-specific protease activity; GO:0004843 thiol-dependent ubiquitin-specific protease activity	NA	FALSE	FALSE	TRUE	TRUE	TRUE	FALSE	TRUE
108	ENSMUSG00000000805.19	Car4	12351	0.978923995	0.356275786	0.507451139	1.07170572	0.356275786	0.507451139	GO:0006730 one-carbon metabolic process; GO:0006885 regulation of pH; GO:0015670 carbon dioxide transport; GO:0015701 bicarbonate transport	GO:0005791 rough endoplasmic reticulum; GO:0005793 endoplasmic reticulum-Golgi intermediate compartment; GO:0005794 Golgi apparatus; GO:0005802 trans-Golgi network; GO:0005886 plasma membrane; GO:0005886 plasma membrane; GO:0009986 cell surface; GO:0016020 membrane; GO:0016324 apical plasma membrane; GO:0016529 sarcoplasmic reticulum; GO:0030658 transport vesicle membrane; GO:0030667 secretory gr…	GO:0004089 carbonate dehydratase activity; GO:0004089 carbonate dehydratase activity; GO:0004089 carbonate dehydratase activity; GO:0005515 protein binding; GO:0008270 zinc ion binding; GO:0016829 lyase activity; GO:0016836 hydro-lyase activity; GO:0046872 metal ion binding	00910 Nitrogen metabolism; 01100 Metabolic pathways; 04964 Proximal tubule bicarbonate reclamation	FALSE	FALSE	FALSE	FALSE	FALSE	FALSE	FALSE
109	ENSMUSG00000000811.15	Txnrd3	232223	5.086123048	0.000944564	0.011040486	1.230243145	0.000944564	0.011040486	GO:0001825 blastocyst formation; GO:0006749 glutathione metabolic process; GO:0007275 multicellular organism development; GO:0007283 spermatogenesis; GO:0030154 cell differentiation; GO:0045454 cell redox homeostasis; GO:0055114 oxidation-reduction process	GO:0005634 nucleus; GO:0005654 nucleoplasm; GO:0005737 cytoplasm; GO:0005739 mitochondrion; GO:0005783 endoplasmic reticulum; GO:0005829 cytosol; GO:0043231 intracellular membrane-bounded organelle	GO:0004791 thioredoxin-disulfide reductase activity; GO:0004791 thioredoxin-disulfide reductase activity; GO:0005515 protein binding; GO:0009055 electron transfer activity; GO:0015035 protein disulfide oxidoreductase activity; GO:0016491 oxidoreductase activity; GO:0016668 oxidoreductase activity, acting on a sulfur group of donors, NAD(P) as acceptor; GO:0050660 flavin adenine dinucleotide bindi…	00450 Selenocompound metabolism; 05200 Pathways in cancer; 05225 Hepatocellular carcinoma	FALSE	FALSE	FALSE	TRUE	TRUE	FALSE	FALSE
110	ENSMUSG00000000823.17	Zfp512b	269401	2.278416117	0.052185209	0.133246337	1.062797653	0.052185209	0.133246337	GO:0008150 biological_process	NA	GO:0003674 molecular_function	NA	FALSE	FALSE	TRUE	TRUE	FALSE	FALSE	FALSE
111	ENSMUSG00000000826.17	Dnajc5	13002	-5.080536891	0.000951118	0.011091222	-1.149817893	0.000951118	0.011091222	GO:0043524 negative regulation of neuron apoptotic process; GO:0061077 chaperone-mediated protein folding; GO:0061077 chaperone-mediated protein folding; GO:0098693 regulation of synaptic vesicle cycle; GO:0098693 regulation of synaptic vesicle cycle	GO:0005737 cytoplasm; GO:0005886 plasma membrane; GO:0008021 synaptic vesicle; GO:0016020 membrane; GO:0031410 cytoplasmic vesicle; GO:0031594 neuromuscular junction; GO:0031594 neuromuscular junction; GO:0098793 presynapse; GO:0098793 presynapse; GO:0098993 anchored component of synaptic vesicle membrane	GO:0005515 protein binding; GO:0043008 ATP-dependent protein binding	04141 Protein processing in endoplasmic reticulum	FALSE	FALSE	TRUE	TRUE	FALSE	FALSE	TRUE
112	ENSMUSG00000000827.19	Tpd52l2	66314	-2.405975945	0.042761959	0.115907415	-1.076499736	0.042761959	0.115907415	GO:0008150 biological_process	GO:0005737 cytoplasm; GO:0048471 perinuclear region of cytoplasm	GO:0042803 protein homodimerization activity	NA	FALSE	FALSE	FALSE	TRUE	FALSE	FALSE	TRUE
113	ENSMUSG00000000838.18	Fmr1	14265	-0.601875222	0.563913421	0.693767815	-1.017079565	0.563913421	0.693767815	GO:0000381 regulation of alternative mRNA splicing, via spliceosome; GO:0000381 regulation of alternative mRNA splicing, via spliceosome; GO:0000381 regulation of alternative mRNA splicing, via spliceosome; GO:0001934 positive regulation of protein phosphorylation; GO:0001934 positive regulation of protein phosphorylation; GO:0002091 negative regulation of receptor internalization; GO:0002092 pos…	GO:0000775 chromosome, centromeric region; GO:0005634 nucleus; GO:0005634 nucleus; GO:0005634 nucleus; GO:0005654 nucleoplasm; GO:0005694 chromosome; GO:0005730 nucleolus; GO:0005737 cytoplasm; GO:0005737 cytoplasm; GO:0005737 cytoplasm; GO:0005790 smooth endoplasmic reticulum; GO:0005791 rough endoplasmic reticulum; GO:0005829 cytosol; GO:0005844 polysome; GO:0005844 polysome; GO:0005844 polysom…	GO:0000340 RNA 7-methylguanosine cap binding; GO:0002151 G-quadruplex RNA binding; GO:0003676 nucleic acid binding; GO:0003682 chromatin binding; GO:0003723 RNA binding; GO:0003723 RNA binding; GO:0003729 mRNA binding; GO:0003729 mRNA binding; GO:0003729 mRNA binding; GO:0003730 mRNA 3'-UTR binding; GO:0003730 mRNA 3'-UTR binding; GO:0003730 mRNA 3'-UTR binding; GO:0005515 protein binding; GO:000…	03013 RNA transport	FALSE	FALSE	FALSE	TRUE	FALSE	FALSE	TRUE
114	ENSMUSG00000000861.16	Bcl11a	14025	-5.102028245	0.000926172	0.010930762	-1.168494829	0.000926172	0.010930762	GO:0000122 negative regulation of transcription by RNA polymerase II; GO:0000122 negative regulation of transcription by RNA polymerase II; GO:0000122 negative regulation of transcription by RNA polymerase II; GO:0006355 regulation of transcription, DNA-templated; GO:0010628 positive regulation of gene expression; GO:0010629 negative regulation of gene expression; GO:0010976 positive regulation o…	GO:0005634 nucleus; GO:0005634 nucleus; GO:0005634 nucleus; GO:0005654 nucleoplasm; GO:0005737 cytoplasm; GO:0014069 postsynaptic density; GO:0016604 nuclear body	GO:0000978 RNA polymerase II cis-regulatory region sequence-specific DNA binding; GO:0001227 DNA-binding transcription repressor activity, RNA polymerase II-specific; GO:0003676 nucleic acid binding; GO:0003700 DNA-binding transcription factor activity; GO:0003712 transcription coregulator activity; GO:0003714 transcription corepressor activity; GO:0005515 protein binding; GO:0019901 protein kina…	NA	FALSE	FALSE	FALSE	FALSE	TRUE	FALSE	TRUE
115	ENSMUSG00000000876.12	Pxmp4	59038	1.976411153	0.083494244	0.185270229	1.111825196	0.083494244	0.185270229	GO:0008150 biological_process	GO:0005777 peroxisome; GO:0005778 peroxisomal membrane; GO:0005778 peroxisomal membrane; GO:0016020 membrane; GO:0016021 integral component of membrane	GO:0003674 molecular_function	04146 Peroxisome	FALSE	FALSE	FALSE	TRUE	TRUE	FALSE	TRUE
116	ENSMUSG00000000881.13	Dlg3	53310	-1.76788204	0.115039198	0.231453908	-1.049182119	0.115039198	0.231453908	GO:0001736 establishment of planar polarity; GO:0009790 embryo development; GO:0010923 negative regulation of phosphatase activity; GO:0043113 receptor clustering; GO:0045197 establishment or maintenance of epithelial cell apical/basal polarity; GO:0045197 establishment or maintenance of epithelial cell apical/basal polarity; GO:0061098 positive regulation of protein tyrosine kinase activity; GO:…	GO:0005737 cytoplasm; GO:0005886 plasma membrane; GO:0005886 plasma membrane; GO:0005911 cell-cell junction; GO:0005923 bicellular tight junction; GO:0008328 ionotropic glutamate receptor complex; GO:0014069 postsynaptic density; GO:0016323 basolateral plasma membrane; GO:0030054 cell junction; GO:0030426 growth cone; GO:0032281 AMPA glutamate receptor complex; GO:0043025 neuronal cell body; GO:0…	GO:0005515 protein binding; GO:0008022 protein C-terminus binding; GO:0019900 kinase binding; GO:0019902 phosphatase binding; GO:0019903 protein phosphatase binding; GO:0019904 protein domain specific binding; GO:0030165 PDZ domain binding; GO:0031625 ubiquitin protein ligase binding; GO:0035255 ionotropic glutamate receptor binding; GO:0098919 structural constituent of postsynaptic density	04390 Hippo signaling pathway; 04530 Tight junction; 05165 Human papillomavirus infection	FALSE	TRUE	FALSE	TRUE	FALSE	FALSE	TRUE
117	ENSMUSG00000000884.18	Gnb1l	13972	3.210234233	0.012412187	0.051405703	1.212144498	0.012412187	0.051405703	GO:0035176 social behavior	GO:0005737 cytoplasm	GO:0003674 molecular_function	NA	FALSE	FALSE	FALSE	TRUE	FALSE	TRUE	FALSE
118	ENSMUSG00000000889.9	Dbh	13166	1.954532626	0.086367923	0.189641195	1.453499911	0.086367923	0.189641195	GO:0001816 cytokine production; GO:0001974 blood vessel remodeling; GO:0001975 response to amphetamine; GO:0002443 leukocyte mediated immunity; GO:0006589 octopamine biosynthetic process; GO:0007613 memory; GO:0007626 locomotory behavior; GO:0008306 associative learning; GO:0008542 visual learning; GO:0042127 regulation of cell population proliferation; GO:0042309 homoiothermy; GO:0042420 dopamin…	GO:0005615 extracellular space; GO:0005615 extracellular space; GO:0005737 cytoplasm; GO:0005737 cytoplasm; GO:0005783 endoplasmic reticulum; GO:0016020 membrane; GO:0016021 integral component of membrane; GO:0030424 axon; GO:0030425 dendrite; GO:0030667 secretory granule membrane; GO:0030667 secretory granule membrane; GO:0030667 secretory granule membrane; GO:0031410 cytoplasmic vesicle; GO:003…	GO:0003824 catalytic activity; GO:0004497 monooxygenase activity; GO:0004500 dopamine beta-monooxygenase activity; GO:0004500 dopamine beta-monooxygenase activity; GO:0005507 copper ion binding; GO:0005507 copper ion binding; GO:0016491 oxidoreductase activity; GO:0016715 oxidoreductase activity, acting on paired donors, with incorporation or reduction of molecular oxygen, reduced ascorbate as on…	00350 Tyrosine metabolism; 01100 Metabolic pathways	FALSE	FALSE	FALSE	FALSE	FALSE	FALSE	FALSE
119	ENSMUSG00000000901.18	Mmp11	17385	-2.629844784	0.030173308	0.091488914	-1.153094439	0.030173308	0.091488914	GO:0006508 proteolysis; GO:0007275 multicellular organism development; GO:0030198 extracellular matrix organization; GO:0030198 extracellular matrix organization; GO:0030199 collagen fibril organization; GO:0030574 collagen catabolic process; GO:0030574 collagen catabolic process; GO:0045599 negative regulation of fat cell differentiation; GO:0071711 basement membrane organization	GO:0005576 extracellular region; GO:0031012 extracellular matrix; GO:0031012 extracellular matrix	GO:0004222 metalloendopeptidase activity; GO:0008233 peptidase activity; GO:0008237 metallopeptidase activity; GO:0008270 zinc ion binding; GO:0016787 hydrolase activity; GO:0046872 metal ion binding	NA	FALSE	FALSE	FALSE	TRUE	FALSE	FALSE	FALSE
120	ENSMUSG00000000902.14	Smarcb1	20587	-3.376716572	0.009681957	0.044002878	-1.100747925	0.009681957	0.044002878	GO:0001824 blastocyst development; GO:0001835 blastocyst hatching; GO:0006325 chromatin organization; GO:0006337 nucleosome disassembly; GO:0006338 chromatin remodeling; GO:0006357 regulation of transcription by RNA polymerase II; GO:0007049 cell cycle; GO:0007399 nervous system development; GO:0008285 negative regulation of cell population proliferation; GO:0030154 cell differentiation; GO:00396…	GO:0000228 nuclear chromosome; GO:0001650 fibrillar center; GO:0001741 XY body; GO:0005634 nucleus; GO:0005634 nucleus; GO:0005634 nucleus; GO:0005654 nucleoplasm; GO:0005730 nucleolus; GO:0016514 SWI/SNF complex; GO:0016514 SWI/SNF complex; GO:0016514 SWI/SNF complex; GO:0035060 brahma complex; GO:0043231 intracellular membrane-bounded organelle; GO:0070603 SWI/SNF superfamily-type complex; GO:0…	GO:0001164 RNA polymerase I core promoter sequence-specific DNA binding; GO:0002039 p53 binding; GO:0003677 DNA binding; GO:0003712 transcription coregulator activity; GO:0003713 transcription coactivator activity; GO:0003713 transcription coactivator activity; GO:0005515 protein binding; GO:0030957 Tat protein binding	04714 Thermogenesis; 05225 Hepatocellular carcinoma	FALSE	FALSE	FALSE	TRUE	FALSE	FALSE	FALSE
121	ENSMUSG00000000915.16	Hip1r	29816	0.058594729	0.954711439	0.97262444	1.002442679	0.954711439	0.97262444	GO:0006897 endocytosis; GO:0006898 receptor-mediated endocytosis; GO:0006898 receptor-mediated endocytosis; GO:0006915 apoptotic process; GO:0006919 activation of cysteine-type endopeptidase activity involved in apoptotic process; GO:0006919 activation of cysteine-type endopeptidase activity involved in apoptotic process; GO:0007015 actin filament organization; GO:0030100 regulation of endocytosi…	GO:0005737 cytoplasm; GO:0005829 cytosol; GO:0005856 cytoskeleton; GO:0005886 plasma membrane; GO:0005905 clathrin-coated pit; GO:0005938 cell cortex; GO:0014069 postsynaptic density; GO:0016020 membrane; GO:0016324 apical plasma membrane; GO:0030136 clathrin-coated vesicle; GO:0030136 clathrin-coated vesicle; GO:0030136 clathrin-coated vesicle; GO:0031410 cytoplasmic vesicle; GO:0032587 ruffle m…	GO:0003779 actin binding; GO:0005515 protein binding; GO:0005543 phospholipid binding; GO:0005546 phosphatidylinositol-4,5-bisphosphate binding; GO:0005547 phosphatidylinositol-3,4,5-trisphosphate binding; GO:0017124 SH3 domain binding; GO:0030276 clathrin binding; GO:0030276 clathrin binding; GO:0030276 clathrin binding; GO:0032051 clathrin light chain binding; GO:0032051 clathrin light chain bi…	NA	FALSE	FALSE	FALSE	TRUE	FALSE	FALSE	FALSE
122	ENSMUSG00000000916.16	Nsun5	100609	3.292340524	0.010976396	0.047527095	1.221732637	0.010976396	0.047527095	GO:0001510 RNA methylation; GO:0006364 rRNA processing; GO:0014003 oligodendrocyte development; GO:0021987 cerebral cortex development; GO:0022038 corpus callosum development; GO:0031641 regulation of myelination; GO:0032259 methylation; GO:0045727 positive regulation of translation; GO:0050890 cognition; GO:0070475 rRNA base methylation; GO:0070475 rRNA base methylation; GO:0070475 rRNA base met…	GO:0005634 nucleus; GO:0005654 nucleoplasm; GO:0005730 nucleolus; GO:0005730 nucleolus	GO:0003723 RNA binding; GO:0008168 methyltransferase activity; GO:0009383 rRNA (cytosine-C5-)-methyltransferase activity; GO:0009383 rRNA (cytosine-C5-)-methyltransferase activity; GO:0016740 transferase activity	NA	FALSE	FALSE	FALSE	TRUE	FALSE	FALSE	FALSE
123	ENSMUSG00000000934.10	Top1mt	72960	11.138432	3.76E-06	0.00101228	1.793181986	3.76E-06	0.00101228	GO:0006260 DNA replication; GO:0006265 DNA topological change	GO:0005654 nucleoplasm; GO:0005694 chromosome; GO:0005739 mitochondrion; GO:0005739 mitochondrion; GO:0042645 mitochondrial nucleoid; GO:0042645 mitochondrial nucleoid	GO:0003677 DNA binding; GO:0003916 DNA topoisomerase activity; GO:0003917 DNA topoisomerase type I (single strand cut, ATP-independent) activity; GO:0016853 isomerase activity	NA	FALSE	FALSE	FALSE	TRUE	TRUE	FALSE	FALSE
124	ENSMUSG00000000948.17	Gm38393	NA	-1.07386778	0.314187589	0.465488455	-1.063804421	0.314187589	0.465488455	NA	NA	NA	NA	FALSE	FALSE	FALSE	TRUE	FALSE	FALSE	FALSE
125	ENSMUSG00000000957.12	Mmp14	17387	-6.417619118	0.00020483	0.005240632	-1.234342896	0.00020483	0.005240632	GO:0001501 skeletal system development; GO:0001503 ossification; GO:0001958 endochondral ossification; GO:0006508 proteolysis; GO:0009725 response to hormone; GO:0010831 positive regulation of myotube differentiation; GO:0010954 positive regulation of protein processing; GO:0016477 cell migration; GO:0030198 extracellular matrix organization; GO:0030307 positive regulation of cell growth; GO:0030…	GO:0005615 extracellular space; GO:0005634 nucleus; GO:0005737 cytoplasm; GO:0005829 cytosol; GO:0005886 plasma membrane; GO:0016020 membrane; GO:0016021 integral component of membrane; GO:0031012 extracellular matrix; GO:0031410 cytoplasmic vesicle; GO:0044354 macropinosome; GO:0045111 intermediate filament cytoskeleton	GO:0004175 endopeptidase activity; GO:0004222 metalloendopeptidase activity; GO:0004222 metalloendopeptidase activity; GO:0004222 metalloendopeptidase activity; GO:0005178 integrin binding; GO:0008233 peptidase activity; GO:0008237 metallopeptidase activity; GO:0008270 zinc ion binding; GO:0016787 hydrolase activity; GO:0046872 metal ion binding; GO:0070006 metalloaminopeptidase activity	04668 TNF signaling pathway; 04912 GnRH signaling pathway; 04928 Parathyroid hormone synthesis, secretion and action	FALSE	FALSE	FALSE	TRUE	TRUE	FALSE	TRUE
126	ENSMUSG00000000958.11	Slc7a7	20540	0.499687805	0.630740119	0.746426315	1.066582019	0.630740119	0.746426315	GO:0000821 regulation of arginine metabolic process; GO:0000821 regulation of arginine metabolic process; GO:0003333 amino acid transmembrane transport; GO:0006865 amino acid transport; GO:0055085 transmembrane transport	GO:0005886 plasma membrane; GO:0016020 membrane; GO:0016021 integral component of membrane	GO:0015174 basic amino acid transmembrane transporter activity; GO:0015174 basic amino acid transmembrane transporter activity; GO:0015179 L-amino acid transmembrane transporter activity; GO:0022857 transmembrane transporter activity	04974 Protein digestion and absorption	FALSE	FALSE	FALSE	TRUE	TRUE	FALSE	TRUE
127	ENSMUSG00000000959.8	Oxa1l	69089	-4.088995586	0.003486941	0.023193955	-1.130539456	0.003486941	0.023193955	GO:0009060 aerobic respiration; GO:0032780 negative regulation of ATPase activity; GO:0032979 protein insertion into mitochondrial inner membrane from matrix; GO:0032981 mitochondrial respiratory chain complex I assembly; GO:0033615 mitochondrial proton-transporting ATP synthase complex assembly; GO:0033617 mitochondrial cytochrome c oxidase assembly; GO:0051205 protein insertion into membrane; G…	GO:0005739 mitochondrion; GO:0005739 mitochondrion; GO:0005743 mitochondrial inner membrane; GO:0016020 membrane; GO:0016021 integral component of membrane; GO:0031305 integral component of mitochondrial inner membrane; GO:0031966 mitochondrial membrane; GO:0032592 integral component of mitochondrial membrane; GO:0032991 protein-containing complex	GO:0032977 membrane insertase activity; GO:0042803 protein homodimerization activity; GO:0097177 mitochondrial ribosome binding	03060 Protein export	FALSE	FALSE	FALSE	TRUE	FALSE	FALSE	TRUE
128	ENSMUSG00000000976.14	Heatr6	217026	0.83761705	0.42654861	0.576110119	1.036253432	0.42654861	0.576110119	GO:0008150 biological_process	GO:0005575 cellular_component	NA	NA	FALSE	FALSE	FALSE	TRUE	FALSE	TRUE	TRUE
129	ENSMUSG00000000982.6	Ccl3	20302	3.243114608	0.011814814	0.0496643	1.71250663	0.011814814	0.0496643	GO:0002548 monocyte chemotaxis; GO:0006935 chemotaxis; GO:0006954 inflammatory response; GO:0006955 immune response; GO:0007186 G protein-coupled receptor signaling pathway; GO:0007204 positive regulation of cytosolic calcium ion concentration; GO:0008360 regulation of cell shape; GO:0030593 neutrophil chemotaxis; GO:0030593 neutrophil chemotaxis; GO:0030595 leukocyte chemotaxis; GO:0032731 posit…	GO:0005576 extracellular region; GO:0005615 extracellular space; GO:0005615 extracellular space	GO:0005125 cytokine activity; GO:0005515 protein binding; GO:0008009 chemokine activity; GO:0008009 chemokine activity; GO:0008009 chemokine activity; GO:0048020 CCR chemokine receptor binding	04060 Cytokine-cytokine receptor interaction; 04061 Viral protein interaction with cytokine and cytokine receptor; 04062 Chemokine signaling pathway; 04620 Toll-like receptor signaling pathway; 05142 Chagas disease; 05163 Human cytomegalovirus infection; 05323 Rheumatoid arthritis	FALSE	FALSE	FALSE	FALSE	FALSE	FALSE	FALSE
130	ENSMUSG00000001016.13	Ilf2	67781	-1.458884085	0.18269639	0.318160175	-1.037011442	0.18269639	0.318160175	GO:0006955 immune response; GO:0045893 positive regulation of transcription, DNA-templated	GO:0005634 nucleus; GO:0005634 nucleus; GO:0005654 nucleoplasm; GO:0005730 nucleolus; GO:0005730 nucleolus; GO:0005737 cytoplasm; GO:1990904 ribonucleoprotein complex	GO:0003677 DNA binding; GO:0003723 RNA binding; GO:0003725 double-stranded RNA binding; GO:0005524 ATP binding; GO:0016740 transferase activity	NA	FALSE	FALSE	FALSE	TRUE	FALSE	FALSE	FALSE
131	ENSMUSG00000001017.16	Chtop	66511	-0.347646465	0.737071172	0.825579949	-1.009159488	0.737071172	0.825579949	NA	GO:0005634 nucleus	GO:0003723 RNA binding; GO:0005515 protein binding	NA	FALSE	FALSE	FALSE	TRUE	FALSE	TRUE	FALSE
132	ENSMUSG00000001018.16	Snapin	20615	1.224319418	0.255644172	0.403163912	1.047830618	0.255644172	0.403163912	GO:0006886 intracellular protein transport; GO:0006887 exocytosis; GO:0007040 lysosome organization; GO:0007040 lysosome organization; GO:0007042 lysosomal lumen acidification; GO:0007268 chemical synaptic transmission; GO:0008089 anterograde axonal transport; GO:0008090 retrograde axonal transport; GO:0008333 endosome to lysosome transport; GO:0008333 endosome to lysosome transport; GO:0010977 n…	GO:0005737 cytoplasm; GO:0005764 lysosome; GO:0005794 Golgi apparatus; GO:0005829 cytosol; GO:0008021 synaptic vesicle; GO:0008021 synaptic vesicle; GO:0016020 membrane; GO:0030054 cell junction; GO:0030141 secretory granule; GO:0031083 BLOC-1 complex; GO:0031083 BLOC-1 complex; GO:0031083 BLOC-1 complex; GO:0031410 cytoplasmic vesicle; GO:0045202 synapse; GO:0048471 perinuclear region of cytopla…	GO:0000149 SNARE binding; GO:0000149 SNARE binding; GO:0005515 protein binding	NA	FALSE	FALSE	FALSE	TRUE	FALSE	FALSE	TRUE
133	ENSMUSG00000001020.9	S100a4	20198	3.083672045	0.015024399	0.058685282	1.570337962	0.015024399	0.058685282	GO:0043123 positive regulation of I-kappaB kinase/NF-kappaB signaling; GO:0043123 positive regulation of I-kappaB kinase/NF-kappaB signaling	GO:0005634 nucleus; GO:0005634 nucleus; GO:0043005 neuron projection; GO:0048471 perinuclear region of cytoplasm; GO:0048471 perinuclear region of cytoplasm	GO:0003779 actin binding; GO:0005509 calcium ion binding; GO:0005509 calcium ion binding; GO:0005509 calcium ion binding; GO:0005515 protein binding; GO:0042802 identical protein binding; GO:0042802 identical protein binding; GO:0046872 metal ion binding; GO:0046914 transition metal ion binding; GO:0048306 calcium-dependent protein binding; GO:0048306 calcium-dependent protein binding; GO:0050786…	NA	FALSE	FALSE	FALSE	FALSE	FALSE	FALSE	FALSE
134	ENSMUSG00000001025.9	S100a6	20200	2.001317437	0.080335218	0.179762611	1.206350976	0.080335218	0.179762611	NA	GO:0001726 ruffle; GO:0005634 nucleus; GO:0005634 nucleus; GO:0005635 nuclear envelope; GO:0005737 cytoplasm; GO:0005829 cytosol; GO:0005886 plasma membrane; GO:0016020 membrane; GO:0031234 extrinsic component of cytoplasmic side of plasma membrane; GO:0048471 perinuclear region of cytoplasm; GO:0048471 perinuclear region of cytoplasm; GO:0062023 collagen-containing extracellular matrix	GO:0005509 calcium ion binding; GO:0005509 calcium ion binding; GO:0005509 calcium ion binding; GO:0005515 protein binding; GO:0005523 tropomyosin binding; GO:0008270 zinc ion binding; GO:0015075 ion transmembrane transporter activity; GO:0042803 protein homodimerization activity; GO:0044548 S100 protein binding; GO:0044548 S100 protein binding; GO:0046872 metal ion binding; GO:0048306 calcium-de…	NA	FALSE	FALSE	FALSE	FALSE	FALSE	FALSE	FALSE
135	ENSMUSG00000001029.16	Icam2	15896	-0.5257612	0.613305476	0.732513343	-1.068651643	0.613305476	0.732513343	GO:0007155 cell adhesion; GO:0098609 cell-cell adhesion	GO:0001931 uropod; GO:0005886 plasma membrane; GO:0005887 integral component of plasma membrane; GO:0005887 integral component of plasma membrane; GO:0005902 microvillus; GO:0016020 membrane; GO:0016021 integral component of membrane; GO:0032154 cleavage furrow; GO:0042995 cell projection; GO:0071944 cell periphery	GO:0005178 integrin binding; GO:0005178 integrin binding; GO:0005515 protein binding	04514 Cell adhesion molecules; 04650 Natural killer cell mediated cytotoxicity	FALSE	FALSE	FALSE	FALSE	FALSE	FALSE	FALSE
136	ENSMUSG00000001034.18	Mapk7	23939	2.153590454	0.063403651	0.152432459	1.065009549	0.063403651	0.152432459	GO:0006468 protein phosphorylation; GO:0007049 cell cycle; GO:0010468 regulation of gene expression; GO:0016310 phosphorylation; GO:0018105 peptidyl-serine phosphorylation; GO:0030154 cell differentiation; GO:0034115 negative regulation of heterotypic cell-cell adhesion; GO:0035556 intracellular signal transduction; GO:0036003 positive regulation of transcription from RNA polymerase II promoter i…	GO:0005634 nucleus; GO:0005634 nucleus; GO:0005634 nucleus; GO:0005654 nucleoplasm; GO:0005737 cytoplasm; GO:0005737 cytoplasm; GO:0005737 cytoplasm; GO:0005829 cytosol; GO:0005829 cytosol; GO:0016605 PML body	GO:0000166 nucleotide binding; GO:0004672 protein kinase activity; GO:0004674 protein serine/threonine kinase activity; GO:0004707 MAP kinase activity; GO:0004707 MAP kinase activity; GO:0005515 protein binding; GO:0005524 ATP binding; GO:0016301 kinase activity; GO:0016740 transferase activity; GO:0051019 mitogen-activated protein kinase binding	04010 MAPK signaling pathway; 04540 Gap junction; 04657 IL-17 signaling pathway; 04722 Neurotrophin signaling pathway; 04912 GnRH signaling pathway; 04921 Oxytocin signaling pathway; 05206 MicroRNAs in cancer; 05418 Fluid shear stress and atherosclerosis	FALSE	FALSE	FALSE	TRUE	FALSE	FALSE	TRUE
137	ENSMUSG00000001036.18	Epn2	13855	-0.697166208	0.505440965	0.64525822	-1.018741735	0.505440965	0.64525822	GO:0001701 in utero embryonic development; GO:0006897 endocytosis; GO:0007219 Notch signaling pathway; GO:0030100 regulation of endocytosis; GO:0030948 negative regulation of vascular endothelial growth factor receptor signaling pathway; GO:0045747 positive regulation of Notch signaling pathway; GO:0048568 embryonic organ development; GO:1903671 negative regulation of sprouting angiogenesis	GO:0005737 cytoplasm; GO:0005768 endosome; GO:0005886 plasma membrane; GO:0030125 clathrin vesicle coat; GO:0030128 clathrin coat of endocytic vesicle; GO:0043231 intracellular membrane-bounded organelle; GO:0043231 intracellular membrane-bounded organelle	GO:0005543 phospholipid binding; GO:0008289 lipid binding; GO:0030276 clathrin binding	04144 Endocytosis	FALSE	FALSE	FALSE	TRUE	TRUE	FALSE	TRUE
138	ENSMUSG00000001039.13	B9d1	27078	2.034406808	0.076316868	0.173396412	1.160822729	0.076316868	0.173396412	GO:0001701 in utero embryonic development; GO:0001944 vasculature development; GO:0007224 smoothened signaling pathway; GO:0030030 cell projection organization; GO:0032880 regulation of protein localization; GO:0042733 embryonic digit morphogenesis; GO:0043010 camera-type eye development; GO:0060271 cilium assembly; GO:0060271 cilium assembly; GO:0060563 neuroepithelial cell differentiation	GO:0005737 cytoplasm; GO:0005813 centrosome; GO:0005856 cytoskeleton; GO:0005929 cilium; GO:0016020 membrane; GO:0035869 ciliary transition zone; GO:0036038 MKS complex; GO:0036038 MKS complex; GO:0036064 ciliary basal body; GO:0042995 cell projection	GO:0005515 protein binding; GO:0008158 hedgehog receptor activity	NA	FALSE	FALSE	FALSE	TRUE	FALSE	FALSE	FALSE
139	ENSMUSG00000001052.16	Sec24b	99683	2.439702113	0.040569637	0.111693016	1.09398897	0.040569637	0.111693016	GO:0001843 neural tube closure; GO:0001843 neural tube closure; GO:0002093 auditory receptor cell morphogenesis; GO:0002093 auditory receptor cell morphogenesis; GO:0003151 outflow tract morphogenesis; GO:0006888 endoplasmic reticulum to Golgi vesicle-mediated transport; GO:0021747 cochlear nucleus development; GO:0021747 cochlear nucleus development; GO:0035909 aorta morphogenesis; GO:0060088 au…	GO:0005829 cytosol; GO:0030127 COPII vesicle coat; GO:0030127 COPII vesicle coat; GO:0030127 COPII vesicle coat; GO:0030134 COPII-coated ER to Golgi transport vesicle; GO:0070971 endoplasmic reticulum exit site	GO:0000149 SNARE binding; GO:0005515 protein binding; GO:0008270 zinc ion binding; GO:0008270 zinc ion binding	04141 Protein processing in endoplasmic reticulum	FALSE	FALSE	FALSE	TRUE	FALSE	FALSE	TRUE
140	ENSMUSG00000001053.16	N4bp3	212706	0.140846999	0.891471124	0.932513803	1.006969665	0.891471124	0.932513803	GO:0007275 multicellular organism development; GO:0007399 nervous system development; GO:0008150 biological_process	GO:0031410 cytoplasmic vesicle; GO:0031410 cytoplasmic vesicle; GO:0042995 cell projection	GO:0005515 protein binding	NA	FALSE	FALSE	FALSE	TRUE	FALSE	FALSE	FALSE
141	ENSMUSG00000001054.10	Rmnd5b	66089	-2.201541503	0.058836688	0.145143454	-1.078215242	0.058836688	0.145143454	GO:0006511 ubiquitin-dependent protein catabolic process; GO:0043161 proteasome-mediated ubiquitin-dependent protein catabolic process	GO:0005634 nucleus; GO:0005737 cytoplasm; GO:0005829 cytosol; GO:0034657 GID complex	GO:0004842 ubiquitin-protein transferase activity; GO:0016740 transferase activity; GO:0046872 metal ion binding	NA	FALSE	FALSE	FALSE	TRUE	FALSE	FALSE	FALSE
142	ENSMUSG00000001056.4	Nhp2	52530	2.706399618	0.026795574	0.084929275	1.114215182	0.026795574	0.084929275	GO:0000469 cleavage involved in rRNA processing; GO:0000470 maturation of LSU-rRNA; GO:0006364 rRNA processing; GO:0007004 telomere maintenance via telomerase; GO:0031118 rRNA pseudouridine synthesis; GO:0031120 snRNA pseudouridine synthesis; GO:0042254 ribosome biogenesis	GO:0005634 nucleus; GO:0005697 telomerase holoenzyme complex; GO:0005730 nucleolus; GO:0031429 box H/ACA snoRNP complex; GO:0031429 box H/ACA snoRNP complex; GO:0090661 box H/ACA telomerase RNP complex	GO:0003723 RNA binding; GO:0003723 RNA binding; GO:0005515 protein binding; GO:0034513 box H/ACA snoRNA binding; GO:0034513 box H/ACA snoRNA binding; GO:0070034 telomerase RNA binding	03008 Ribosome biogenesis in eukaryotes	FALSE	FALSE	FALSE	TRUE	FALSE	FALSE	FALSE
143	ENSMUSG00000001062.19	Vps9d1	72325	-0.647724371	0.535297123	0.67175797	-1.025060126	0.535297123	0.67175797	GO:0008150 biological_process	NA	GO:0042802 identical protein binding	NA	FALSE	FALSE	TRUE	TRUE	FALSE	FALSE	FALSE
144	ENSMUSG00000001065.16	Zfp276	57247	3.685834995	0.006162003	0.032937043	1.145463804	0.006162003	0.032937043	GO:0006357 regulation of transcription by RNA polymerase II	GO:0000775 chromosome, centromeric region; GO:0000776 kinetochore; GO:0000776 kinetochore; GO:0005634 nucleus; GO:0005694 chromosome; GO:0005694 chromosome	GO:0003676 nucleic acid binding; GO:0003677 DNA binding; GO:0008270 zinc ion binding; GO:0043035 chromatin insulator sequence binding; GO:0046872 metal ion binding; GO:1990837 sequence-specific double-stranded DNA binding	NA	FALSE	FALSE	FALSE	TRUE	FALSE	TRUE	TRUE
145	ENSMUSG00000001082.13	Mfsd10	68294	2.882959602	0.020408464	0.071484306	1.173127988	0.020408464	0.071484306	GO:0006915 apoptotic process; GO:0043252 sodium-independent organic anion transport; GO:0055085 transmembrane transport	GO:0005634 nucleus; GO:0005637 nuclear inner membrane; GO:0016020 membrane; GO:0016021 integral component of membrane; GO:0030659 cytoplasmic vesicle membrane; GO:0031526 brush border membrane; GO:0031526 brush border membrane	GO:0005215 transporter activity; GO:0008514 organic anion transmembrane transporter activity	NA	FALSE	FALSE	FALSE	TRUE	FALSE	FALSE	TRUE
146	ENSMUSG00000001089.15	Luzp1	269593	-0.176859554	0.864012204	0.91387319	-1.00700847	0.864012204	0.91387319	GO:0003281 ventricular septum development; GO:0021503 neural fold bending; GO:0021503 neural fold bending; GO:0060840 artery development	GO:0005634 nucleus	GO:0003674 molecular_function	NA	FALSE	FALSE	FALSE	TRUE	FALSE	FALSE	TRUE
147	ENSMUSG00000001098.16	Kctd10	330171	-2.197822919	0.059178922	0.14563362	-1.081847898	0.059178922	0.14563362	GO:0001525 angiogenesis; GO:0006511 ubiquitin-dependent protein catabolic process; GO:0007507 heart development; GO:0016567 protein ubiquitination; GO:0035024 negative regulation of Rho protein signal transduction; GO:0043161 proteasome-mediated ubiquitin-dependent protein catabolic process; GO:0045746 negative regulation of Notch signaling pathway; GO:0051260 protein homooligomerization	GO:0005634 nucleus; GO:0005654 nucleoplasm; GO:0005829 cytosol; GO:0031463 Cul3-RING ubiquitin ligase complex; GO:0036038 MKS complex; GO:0036038 MKS complex	GO:0004842 ubiquitin-protein transferase activity; GO:0005112 Notch binding; GO:0005515 protein binding; GO:0017049 GTP-Rho binding; GO:0042802 identical protein binding	NA	FALSE	FALSE	TRUE	TRUE	TRUE	FALSE	TRUE
148	ENSMUSG00000001100.11	Poldip2	67811	-2.734314399	0.025662643	0.08279223	-1.075027545	0.025662643	0.08279223	GO:0006281 DNA repair; GO:0006974 cellular response to DNA damage stimulus; GO:0016242 negative regulation of macroautophagy; GO:0045931 positive regulation of mitotic cell cycle; GO:0070584 mitochondrion morphogenesis; GO:0070987 error-free translesion synthesis; GO:0070987 error-free translesion synthesis	GO:0005634 nucleus; GO:0005634 nucleus; GO:0005739 mitochondrion; GO:0005739 mitochondrion; GO:0005739 mitochondrion; GO:0005759 mitochondrial matrix; GO:0042645 mitochondrial nucleoid; GO:0042645 mitochondrial nucleoid	GO:0003677 DNA binding; GO:0030674 protein-macromolecule adaptor activity	NA	FALSE	FALSE	FALSE	TRUE	FALSE	FALSE	TRUE
149	ENSMUSG00000001105.16	Ift20	55978	-1.254229976	0.245147592	0.391788916	-1.050301211	0.245147592	0.391788916	GO:0001736 establishment of planar polarity; GO:0001822 kidney development; GO:0007224 smoothened signaling pathway; GO:0007283 spermatogenesis; GO:0008542 visual learning; GO:0022008 neurogenesis; GO:0030030 cell projection organization; GO:0030154 cell differentiation; GO:0034067 protein localization to Golgi apparatus; GO:0035845 photoreceptor cell outer segment organization; GO:0036372 opsin …	GO:0001750 photoreceptor outer segment; GO:0005737 cytoplasm; GO:0005794 Golgi apparatus; GO:0005794 Golgi apparatus; GO:0005801 cis-Golgi network; GO:0005813 centrosome; GO:0005813 centrosome; GO:0005813 centrosome; GO:0005814 centriole; GO:0005856 cytoskeleton; GO:0005902 microvillus; GO:0005929 cilium; GO:0005929 cilium; GO:0005929 cilium; GO:0030992 intraciliary transport particle B; GO:00309…	GO:0002046 opsin binding; GO:0005515 protein binding; GO:0017137 Rab GTPase binding	NA	FALSE	FALSE	FALSE	TRUE	FALSE	FALSE	TRUE
150	ENSMUSG00000001119.8	Col6a1	12833	4.787435525	0.001375682	0.0134892	1.389157023	0.001375682	0.0134892	GO:0007155 cell adhesion; GO:0071230 cellular response to amino acid stimulus	GO:0005576 extracellular region; GO:0005581 collagen trimer; GO:0005615 extracellular space; GO:0005615 extracellular space; GO:0031012 extracellular matrix; GO:0032991 protein-containing complex; GO:0042383 sarcolemma; GO:0062023 collagen-containing extracellular matrix; GO:0062023 collagen-containing extracellular matrix	GO:0005518 collagen binding; GO:0030020 extracellular matrix structural constituent conferring tensile strength; GO:0048407 platelet-derived growth factor binding	04151 PI3K-Akt signaling pathway; 04510 Focal adhesion; 04512 ECM-receptor interaction; 04974 Protein digestion and absorption; 05165 Human papillomavirus infection	FALSE	FALSE	FALSE	TRUE	FALSE	FALSE	FALSE
151	ENSMUSG00000001120.16	Pcbp3	59093	2.243611007	0.055098768	0.138472148	1.097917956	0.055098768	0.138472148	GO:0000122 negative regulation of transcription by RNA polymerase II; GO:0010468 regulation of gene expression; GO:0051252 regulation of RNA metabolic process	GO:0005634 nucleus; GO:0005737 cytoplasm	GO:0001227 DNA-binding transcription repressor activity, RNA polymerase II-specific; GO:0003676 nucleic acid binding; GO:0003677 DNA binding; GO:0003690 double-stranded DNA binding; GO:0003723 RNA binding; GO:0003729 mRNA binding; GO:1990829 C-rich single-stranded DNA binding	NA	FALSE	FALSE	FALSE	FALSE	FALSE	FALSE	FALSE
152	ENSMUSG00000001123.16	Lgals9	16859	-4.033778664	0.003764517	0.024403261	-1.288420217	0.003764517	0.024403261	GO:0001819 positive regulation of cytokine production; GO:0002376 immune system process; GO:0006935 chemotaxis; GO:0007157 heterophilic cell-cell adhesion via plasma membrane cell adhesion molecules; GO:0007565 female pregnancy; GO:0010628 positive regulation of gene expression; GO:0010628 positive regulation of gene expression; GO:0010629 negative regulation of gene expression; GO:0010629 negati…	GO:0005576 extracellular region; GO:0005576 extracellular region; GO:0005634 nucleus; GO:0005634 nucleus; GO:0005737 cytoplasm; GO:0005829 cytosol; GO:0005829 cytosol; GO:0062023 collagen-containing extracellular matrix	GO:0005102 signaling receptor binding; GO:0005515 protein binding; GO:0016936 galactoside binding; GO:0016936 galactoside binding; GO:0016936 galactoside binding; GO:0019899 enzyme binding; GO:0030246 carbohydrate binding; GO:0030246 carbohydrate binding; GO:0030246 carbohydrate binding; GO:0043539 protein serine/threonine kinase activator activity	NA	FALSE	FALSE	FALSE	TRUE	TRUE	FALSE	TRUE
153	ENSMUSG00000001127.13	Araf	11836	-0.714800273	0.495050162	0.636172211	-1.020829675	0.495050162	0.636172211	GO:0006468 protein phosphorylation; GO:0007165 signal transduction; GO:0016310 phosphorylation; GO:0032006 regulation of TOR signaling; GO:0032434 regulation of proteasomal ubiquitin-dependent protein catabolic process; GO:0033138 positive regulation of peptidyl-serine phosphorylation; GO:0035556 intracellular signal transduction; GO:0043066 negative regulation of apoptotic process	GO:0005739 mitochondrion; GO:0005739 mitochondrion; GO:0005829 cytosol; GO:0005829 cytosol	GO:0000166 nucleotide binding; GO:0004672 protein kinase activity; GO:0004674 protein serine/threonine kinase activity; GO:0004709 MAP kinase kinase kinase activity; GO:0005515 protein binding; GO:0005524 ATP binding; GO:0016301 kinase activity; GO:0016740 transferase activity; GO:0046872 metal ion binding	01521 EGFR tyrosine kinase inhibitor resistance; 01522 Endocrine resistance; 04010 MAPK signaling pathway; 04012 ErbB signaling pathway; 04068 FoxO signaling pathway; 04270 Vascular smooth muscle contraction; 04650 Natural killer cell mediated cytotoxicity; 04720 Long-term potentiation; 04726 Serotonergic synapse; 04730 Long-term depression; 04810 Regulation of actin cytoskeleton; 04910 Insulin s…	FALSE	FALSE	FALSE	TRUE	FALSE	FALSE	TRUE
154	ENSMUSG00000001128.8	Cfp	18636	3.450330501	0.008684286	0.041065508	1.351080455	0.008684286	0.041065508	GO:0002376 immune system process; GO:0006957 complement activation, alternative pathway; GO:0045087 innate immune response	GO:0005576 extracellular region; GO:0005615 extracellular space; GO:0030141 secretory granule	NA	05168 Herpes simplex virus 1 infection	FALSE	FALSE	FALSE	TRUE	FALSE	FALSE	FALSE
155	ENSMUSG00000001131.12	Timp1	21857	1.885293919	0.096102136	0.204233563	1.300151123	0.096102136	0.204233563	GO:0001775 cell activation; GO:0002248 connective tissue replacement involved in inflammatory response wound healing; GO:0008284 positive regulation of cell population proliferation; GO:0009725 response to hormone; GO:0010033 response to organic substance; GO:0010466 negative regulation of peptidase activity; GO:0010951 negative regulation of endopeptidase activity; GO:0010951 negative regulation…	GO:0005576 extracellular region; GO:0005604 basement membrane; GO:0005604 basement membrane; GO:0005615 extracellular space; GO:0005615 extracellular space; GO:0005615 extracellular space; GO:0031012 extracellular matrix; GO:0031012 extracellular matrix	GO:0002020 protease binding; GO:0002020 protease binding; GO:0004857 enzyme inhibitor activity; GO:0005125 cytokine activity; GO:0008083 growth factor activity; GO:0008191 metalloendopeptidase inhibitor activity; GO:0008191 metalloendopeptidase inhibitor activity; GO:0008270 zinc ion binding; GO:0030414 peptidase inhibitor activity; GO:0046872 metal ion binding	04066 HIF-1 signaling pathway	FALSE	FALSE	FALSE	FALSE	FALSE	FALSE	FALSE
156	ENSMUSG00000001134.10	Uxt	22294	0.338604371	0.743619441	0.829851756	1.028648656	0.743619441	0.829851756	GO:0000122 negative regulation of transcription by RNA polymerase II; GO:0000226 microtubule cytoskeleton organization; GO:0000226 microtubule cytoskeleton organization; GO:0006357 regulation of transcription by RNA polymerase II; GO:0006915 apoptotic process; GO:0007098 centrosome cycle; GO:0007098 centrosome cycle; GO:0007098 centrosome cycle; GO:0045944 positive regulation of transcription by …	GO:0000785 chromatin; GO:0000930 gamma-tubulin complex; GO:0000930 gamma-tubulin complex; GO:0000930 gamma-tubulin complex; GO:0005634 nucleus; GO:0005634 nucleus; GO:0005634 nucleus; GO:0005737 cytoplasm; GO:0005813 centrosome; GO:0005813 centrosome; GO:0005856 cytoskeleton; GO:0005856 cytoskeleton; GO:0016592 mediator complex	GO:0003682 chromatin binding; GO:0003712 transcription coregulator activity; GO:0003714 transcription corepressor activity; GO:0003714 transcription corepressor activity; GO:0048487 beta-tubulin binding; GO:0048487 beta-tubulin binding; GO:0048487 beta-tubulin binding	NA	FALSE	FALSE	FALSE	TRUE	FALSE	FALSE	FALSE
157	ENSMUSG00000001138.14	Cnnm3	94218	-1.190345008	0.268016751	0.416863317	-1.045092702	0.268016751	0.416863317	GO:0006810 transport; GO:0006811 ion transport	GO:0005886 plasma membrane; GO:0016020 membrane; GO:0016021 integral component of membrane; GO:0043231 intracellular membrane-bounded organelle	GO:0022857 transmembrane transporter activity	NA	FALSE	FALSE	FALSE	TRUE	FALSE	FALSE	TRUE
158	ENSMUSG00000001143.14	Lman2l	214895	5.819176405	0.000395708	0.007054107	1.206868117	0.000395708	0.007054107	GO:0006888 endoplasmic reticulum to Golgi vesicle-mediated transport; GO:0007029 endoplasmic reticulum organization; GO:0007030 Golgi organization; GO:0015031 protein transport	GO:0000139 Golgi membrane; GO:0005783 endoplasmic reticulum; GO:0005789 endoplasmic reticulum membrane; GO:0005789 endoplasmic reticulum membrane; GO:0005793 endoplasmic reticulum-Golgi intermediate compartment; GO:0005794 Golgi apparatus; GO:0016020 membrane; GO:0016021 integral component of membrane; GO:0030134 COPII-coated ER to Golgi transport vesicle	GO:0005537 mannose binding; GO:0030246 carbohydrate binding; GO:0046872 metal ion binding	NA	FALSE	FALSE	FALSE	TRUE	TRUE	FALSE	TRUE
159	ENSMUSG00000001150.8	Mcm3ap	54387	-0.81920657	0.436380454	0.586045405	-1.022100271	0.436380454	0.586045405	GO:0002376 immune system process; GO:0006406 mRNA export from nucleus; GO:0015031 protein transport; GO:0016446 somatic hypermutation of immunoglobulin genes; GO:0016973 poly(A)+ mRNA export from nucleus; GO:0034728 nucleosome organization; GO:0051028 mRNA transport	GO:0005634 nucleus; GO:0005634 nucleus; GO:0005643 nuclear pore; GO:0005654 nucleoplasm; GO:0005694 chromosome; GO:0005737 cytoplasm; GO:0005737 cytoplasm; GO:0005829 cytosol; GO:0031965 nuclear membrane; GO:0044615 nuclear pore nuclear basket; GO:0070390 transcription export complex 2; GO:0070390 transcription export complex 2	GO:0003676 nucleic acid binding; GO:0003682 chromatin binding; GO:0004402 histone acetyltransferase activity; GO:0010484 H3 histone acetyltransferase activity; GO:0016740 transferase activity; GO:0016746 transferase activity, transferring acyl groups; GO:0042393 histone binding	NA	FALSE	TRUE	FALSE	TRUE	FALSE	TRUE	FALSE
160	ENSMUSG00000001151.11	Pcnt	18541	0.013590139	0.989489623	0.99333302	1.000453369	0.989489623	0.99333302	GO:0001701 in utero embryonic development; GO:0001764 neuron migration; GO:0001822 kidney development; GO:0001944 vasculature development; GO:0007051 spindle organization; GO:0007052 mitotic spindle organization; GO:0007165 signal transduction; GO:0021696 cerebellar cortex morphogenesis; GO:0021772 olfactory bulb development; GO:0035050 embryonic heart tube development; GO:0035108 limb morphogene…	GO:0000242 pericentriolar material; GO:0005737 cytoplasm; GO:0005801 cis-Golgi network; GO:0005813 centrosome; GO:0005813 centrosome; GO:0005814 centriole; GO:0005814 centriole; GO:0005815 microtubule organizing center; GO:0005856 cytoskeleton; GO:0005874 microtubule; GO:0031514 motile cilium; GO:0036064 ciliary basal body; GO:0045171 intercellular bridge	GO:0005515 protein binding; GO:0005516 calmodulin binding; GO:0060090 molecular adaptor activity	NA	FALSE	FALSE	FALSE	TRUE	FALSE	FALSE	TRUE
161	ENSMUSG00000001156.10	Mxd1	17119	-2.536755122	0.034873649	0.100978308	-1.126238156	0.034873649	0.100978308	GO:0000122 negative regulation of transcription by RNA polymerase II	GO:0000790 nuclear chromatin; GO:0005634 nucleus; GO:0005654 nucleoplasm; GO:0005739 mitochondrion; GO:0005829 cytosol	GO:0000978 RNA polymerase II cis-regulatory region sequence-specific DNA binding; GO:0001227 DNA-binding transcription repressor activity, RNA polymerase II-specific; GO:0003677 DNA binding; GO:0005515 protein binding; GO:0046983 protein dimerization activity	NA	FALSE	FALSE	FALSE	TRUE	TRUE	FALSE	TRUE
162	ENSMUSG00000001157.14	Gmcl1	23885	-1.007390362	0.343228266	0.49416845	-1.032479253	0.343228266	0.49416845	GO:0006355 regulation of transcription, DNA-templated; GO:0007275 multicellular organism development; GO:0007283 spermatogenesis; GO:0030154 cell differentiation	GO:0005634 nucleus; GO:0005635 nuclear envelope; GO:0016363 nuclear matrix	GO:0005515 protein binding	NA	FALSE	FALSE	FALSE	TRUE	FALSE	FALSE	FALSE
163	ENSMUSG00000001158.14	Snrnp27	66618	-2.400562162	0.043124825	0.1165364	-1.084353638	0.043124825	0.1165364	GO:0006397 mRNA processing; GO:0008150 biological_process; GO:0008380 RNA splicing	GO:0005634 nucleus	GO:0003674 molecular_function	03040 Spliceosome	FALSE	FALSE	FALSE	TRUE	FALSE	FALSE	FALSE
164	ENSMUSG00000001173.16	Ocrl	320634	4.929406033	0.001148712	0.012248884	1.155712602	0.001148712	0.012248884	GO:0001701 in utero embryonic development; GO:0007165 signal transduction; GO:0030030 cell projection organization; GO:0043087 regulation of GTPase activity; GO:0046855 inositol phosphate dephosphorylation; GO:0046856 phosphatidylinositol dephosphorylation; GO:0046856 phosphatidylinositol dephosphorylation; GO:0060271 cilium assembly	GO:0001750 photoreceptor outer segment; GO:0005634 nucleus; GO:0005737 cytoplasm; GO:0005737 cytoplasm; GO:0005768 endosome; GO:0005769 early endosome; GO:0005794 Golgi apparatus; GO:0005802 trans-Golgi network; GO:0005886 plasma membrane; GO:0005905 clathrin-coated pit; GO:0005929 cilium; GO:0016020 membrane; GO:0030136 clathrin-coated vesicle; GO:0031410 cytoplasmic vesicle; GO:0042995 cell pro…	GO:0004439 phosphatidylinositol-4,5-bisphosphate 5-phosphatase activity; GO:0004439 phosphatidylinositol-4,5-bisphosphate 5-phosphatase activity; GO:0004445 inositol-polyphosphate 5-phosphatase activity; GO:0005096 GTPase activator activity; GO:0016787 hydrolase activity; GO:0048365 Rac GTPase binding; GO:0052658 inositol-1,4,5-trisphosphate 5-phosphatase activity; GO:0052659 inositol-1,3,4,5-tet…	00562 Inositol phosphate metabolism; 01100 Metabolic pathways; 04070 Phosphatidylinositol signaling system	FALSE	FALSE	FALSE	TRUE	FALSE	FALSE	TRUE
165	ENSMUSG00000001175.17	Calm1	12313	0.055340058	0.957224041	0.974191424	1.001746332	0.957224041	0.974191424	GO:0000086 G2/M transition of mitotic cell cycle; GO:0000226 microtubule cytoskeleton organization; GO:0019722 calcium-mediated signaling; GO:0043388 positive regulation of DNA binding	GO:0005634 nucleus; GO:0005654 nucleoplasm; GO:0005737 cytoplasm; GO:0005829 cytosol; GO:0005886 plasma membrane; GO:0008076 voltage-gated potassium channel complex; GO:0030426 growth cone; GO:0030672 synaptic vesicle membrane; GO:0031966 mitochondrial membrane; GO:0043005 neuron projection; GO:0043209 myelin sheath; GO:0043209 myelin sheath	GO:0005509 calcium ion binding; GO:0005509 calcium ion binding; GO:0005509 calcium ion binding; GO:0008179 adenylate cyclase binding; GO:0019904 protein domain specific binding; GO:0030234 enzyme regulator activity; GO:0030235 nitric-oxide synthase regulator activity; GO:0031800 type 3 metabotropic glutamate receptor binding; GO:0043548 phosphatidylinositol 3-kinase binding; GO:0044325 ion channe…	04014 Ras signaling pathway; 04015 Rap1 signaling pathway; 04020 Calcium signaling pathway; 04022 cGMP-PKG signaling pathway; 04024 cAMP signaling pathway; 04070 Phosphatidylinositol signaling system; 04114 Oocyte meiosis; 04218 Cellular senescence; 04261 Adrenergic signaling in cardiomyocytes; 04270 Vascular smooth muscle contraction; 04371 Apelin signaling pathway; 04625 C-type lectin receptor …	FALSE	FALSE	TRUE	TRUE	FALSE	FALSE	TRUE
166	ENSMUSG00000001211.16	Agpat3	28169	0.508426398	0.624868604	0.741439777	1.014830771	0.624868604	0.741439777	GO:0006629 lipid metabolic process; GO:0008654 phospholipid biosynthetic process	GO:0005634 nucleus; GO:0005635 nuclear envelope; GO:0005783 endoplasmic reticulum; GO:0005783 endoplasmic reticulum; GO:0005789 endoplasmic reticulum membrane; GO:0012505 endomembrane system; GO:0016020 membrane; GO:0016021 integral component of membrane	GO:0003841 1-acylglycerol-3-phosphate O-acyltransferase activity; GO:0003841 1-acylglycerol-3-phosphate O-acyltransferase activity; GO:0016740 transferase activity; GO:0016746 transferase activity, transferring acyl groups; GO:0042171 lysophosphatidic acid acyltransferase activity	00561 Glycerolipid metabolism; 00564 Glycerophospholipid metabolism; 01100 Metabolic pathways; 04072 Phospholipase D signaling pathway	FALSE	FALSE	TRUE	TRUE	TRUE	FALSE	TRUE
167	ENSMUSG00000001227.13	Sema6b	20359	0.058864064	0.954503536	0.972529232	1.00182894	0.954503536	0.972529232	GO:0001755 neural crest cell migration; GO:0007275 multicellular organism development; GO:0007399 nervous system development; GO:0007411 axon guidance; GO:0030154 cell differentiation; GO:0030335 positive regulation of cell migration; GO:0048843 negative regulation of axon extension involved in axon guidance; GO:0050919 negative chemotaxis; GO:0071526 semaphorin-plexin signaling pathway	GO:0005615 extracellular space; GO:0005886 plasma membrane; GO:0005887 integral component of plasma membrane; GO:0016020 membrane; GO:0016021 integral component of membrane	GO:0030215 semaphorin receptor binding; GO:0030215 semaphorin receptor binding; GO:0045499 chemorepellent activity	04360 Axon guidance	FALSE	FALSE	FALSE	TRUE	FALSE	FALSE	TRUE
168	ENSMUSG00000001228.15	Uhrf1	18140	8.740330533	2.29E-05	0.002088776	1.321592865	2.29E-05	0.002088776	GO:0000122 negative regulation of transcription by RNA polymerase II; GO:0000122 negative regulation of transcription by RNA polymerase II; GO:0006281 DNA repair; GO:0006325 chromatin organization; GO:0006511 ubiquitin-dependent protein catabolic process; GO:0006974 cellular response to DNA damage stimulus; GO:0007049 cell cycle; GO:0010216 maintenance of DNA methylation; GO:0010216 maintenance o…	GO:0000790 nuclear chromatin; GO:0000790 nuclear chromatin; GO:0000791 euchromatin; GO:0000792 heterochromatin; GO:0000792 heterochromatin; GO:0005634 nucleus; GO:0005634 nucleus; GO:0005634 nucleus; GO:0005654 nucleoplasm; GO:0005654 nucleoplasm; GO:0005657 replication fork; GO:0005657 replication fork; GO:0005720 nuclear heterochromatin; GO:0005720 nuclear heterochromatin; GO:0005886 plasma mem…	GO:0000987 cis-regulatory region sequence-specific DNA binding; GO:0003677 DNA binding; GO:0004842 ubiquitin-protein transferase activity; GO:0005515 protein binding; GO:0008270 zinc ion binding; GO:0008327 methyl-CpG binding; GO:0016740 transferase activity; GO:0031493 nucleosomal histone binding; GO:0035064 methylated histone binding; GO:0035064 methylated histone binding; GO:0042393 histone bi…	NA	FALSE	FALSE	FALSE	TRUE	TRUE	TRUE	TRUE
169	ENSMUSG00000001229.10	Dpp9	224897	-0.601446057	0.564185408	0.69405219	-1.019704797	0.564185408	0.69405219	GO:0006508 proteolysis	GO:0005737 cytoplasm; GO:0005829 cytosol; GO:0005874 microtubule; GO:0031252 cell leading edge	GO:0004177 aminopeptidase activity; GO:0008233 peptidase activity; GO:0008236 serine-type peptidase activity; GO:0016787 hydrolase activity; GO:0042802 identical protein binding	NA	FALSE	FALSE	FALSE	TRUE	TRUE	TRUE	TRUE
170	ENSMUSG00000001240.14	Ramp2	54409	-2.670796978	0.028315417	0.087919635	-1.117967194	0.028315417	0.087919635	GO:0001525 angiogenesis; GO:0001525 angiogenesis; GO:0001570 vasculogenesis; GO:0002040 sprouting angiogenesis; GO:0006816 calcium ion transport; GO:0006816 calcium ion transport; GO:0006886 intracellular protein transport; GO:0007186 G protein-coupled receptor signaling pathway; GO:0007186 G protein-coupled receptor signaling pathway; GO:0007189 adenylate cyclase-activating G protein-coupled rec…	GO:0005737 cytoplasm; GO:0005886 plasma membrane; GO:0009986 cell surface; GO:0009986 cell surface; GO:0016020 membrane; GO:0016021 integral component of membrane; GO:0043235 receptor complex; GO:0043235 receptor complex; GO:0150057 amylin receptor complex 2; GO:1903143 adrenomedullin receptor complex	GO:0001605 adrenomedullin receptor activity; GO:0015026 coreceptor activity; GO:0015026 coreceptor activity; GO:0015026 coreceptor activity; GO:0097643 amylin receptor activity; GO:1990409 adrenomedullin binding	04270 Vascular smooth muscle contraction	FALSE	FALSE	FALSE	TRUE	FALSE	FALSE	TRUE
171	ENSMUSG00000001247.17	Lsr	54135	-1.493762997	0.17357358	0.307792466	-1.112900336	0.17357358	0.307792466	GO:0001889 liver development; GO:0019216 regulation of lipid metabolic process; GO:0042953 lipoprotein transport; GO:0060856 establishment of blood-brain barrier; GO:0061436 establishment of skin barrier; GO:0061833 protein localization to tricellular tight junction; GO:0061833 protein localization to tricellular tight junction; GO:1904274 tricellular tight junction assembly; GO:1904274 tricellul…	GO:0005886 plasma membrane; GO:0005886 plasma membrane; GO:0016020 membrane; GO:0016021 integral component of membrane; GO:0034361 very-low-density lipoprotein particle; GO:0034362 low-density lipoprotein particle; GO:0042627 chylomicron; GO:0061689 tricellular tight junction	GO:0005515 protein binding; GO:0030169 low-density lipoprotein particle binding; GO:0030228 lipoprotein particle receptor activity	NA	FALSE	FALSE	FALSE	TRUE	FALSE	FALSE	FALSE
172	ENSMUSG00000001248.16	Gramd1a	52857	0.644390171	0.537348339	0.673518329	1.017739631	0.537348339	0.673518329	GO:0006869 lipid transport; GO:0006914 autophagy; GO:0071397 cellular response to cholesterol	GO:0005783 endoplasmic reticulum; GO:0005789 endoplasmic reticulum membrane; GO:0005829 cytosol; GO:0005886 plasma membrane; GO:0005886 plasma membrane; GO:0016020 membrane; GO:0016021 integral component of membrane; GO:0031227 intrinsic component of endoplasmic reticulum membrane; GO:0031234 extrinsic component of cytoplasmic side of plasma membrane; GO:0031410 cytoplasmic vesicle; GO:0044232 or…	GO:0008289 lipid binding; GO:0015485 cholesterol binding; GO:0120020 cholesterol transfer activity	NA	FALSE	FALSE	FALSE	TRUE	TRUE	FALSE	TRUE
173	ENSMUSG00000001260.11	Gabrg1	14405	0.184801637	0.857981457	0.91019943	1.009455854	0.857981457	0.91019943	GO:0006811 ion transport; GO:0006821 chloride transport; GO:0007165 signal transduction; GO:0007214 gamma-aminobutyric acid signaling pathway; GO:0007268 chemical synaptic transmission; GO:0007268 chemical synaptic transmission; GO:0034220 ion transmembrane transport; GO:0042391 regulation of membrane potential; GO:0050877 nervous system process; GO:0051932 synaptic transmission, GABAergic; GO:00…	GO:0005886 plasma membrane; GO:0005887 integral component of plasma membrane; GO:0016020 membrane; GO:0016021 integral component of membrane; GO:0030054 cell junction; GO:0032590 dendrite membrane; GO:0034707 chloride channel complex; GO:0043005 neuron projection; GO:0043235 receptor complex; GO:0045202 synapse; GO:0045211 postsynaptic membrane; GO:0098794 postsynapse; GO:1902711 GABA-A receptor …	GO:0004888 transmembrane signaling receptor activity; GO:0004890 GABA-A receptor activity; GO:0004890 GABA-A receptor activity; GO:0005216 ion channel activity; GO:0005230 extracellular ligand-gated ion channel activity; GO:0005237 inhibitory extracellular ligand-gated ion channel activity; GO:0005254 chloride channel activity; GO:0008503 benzodiazepine receptor activity; GO:0022851 GABA-gated ch…	04080 Neuroactive ligand-receptor interaction; 04723 Retrograde endocannabinoid signaling; 04727 GABAergic synapse; 05032 Morphine addiction; 05033 Nicotine addiction	FALSE	FALSE	FALSE	FALSE	FALSE	FALSE	FALSE
174	ENSMUSG00000001270.10	Ckb	12709	0.664910618	0.524799318	0.662676604	1.017191399	0.524799318	0.662676604	GO:0030644 cellular chloride ion homeostasis; GO:0046314 phosphocreatine biosynthetic process	GO:0005615 extracellular space; GO:0005634 nucleus; GO:0005737 cytoplasm; GO:0005739 mitochondrion; GO:0005829 cytosol; GO:0030425 dendrite; GO:0043025 neuronal cell body; GO:0043209 myelin sheath	GO:0000166 nucleotide binding; GO:0003824 catalytic activity; GO:0004111 creatine kinase activity; GO:0004111 creatine kinase activity; GO:0005515 protein binding; GO:0005524 ATP binding; GO:0016301 kinase activity; GO:0016740 transferase activity; GO:0016772 transferase activity, transferring phosphorus-containing groups; GO:0031625 ubiquitin protein ligase binding	00330 Arginine and proline metabolism; 01100 Metabolic pathways	FALSE	FALSE	FALSE	FALSE	FALSE	FALSE	FALSE
175	ENSMUSG00000001280.14	Sp1	20683	-1.016272978	0.339232425	0.490701767	-1.035076079	0.339232425	0.490701767	GO:0001503 ossification; GO:0001701 in utero embryonic development; GO:0001829 trophectodermal cell differentiation; GO:0001889 liver development; GO:0001892 embryonic placenta development; GO:0006355 regulation of transcription, DNA-templated; GO:0006355 regulation of transcription, DNA-templated; GO:0006357 regulation of transcription by RNA polymerase II; GO:0006357 regulation of transcription…	GO:0000790 nuclear chromatin; GO:0000790 nuclear chromatin; GO:0000790 nuclear chromatin; GO:0005634 nucleus; GO:0005634 nucleus; GO:0005654 nucleoplasm; GO:0005719 nuclear euchromatin; GO:0005737 cytoplasm; GO:0017053 transcription repressor complex; GO:0032993 protein-DNA complex	GO:0000976 transcription regulatory region sequence-specific DNA binding; GO:0000977 RNA polymerase II transcription regulatory region sequence-specific DNA binding; GO:0000978 RNA polymerase II cis-regulatory region sequence-specific DNA binding; GO:0000978 RNA polymerase II cis-regulatory region sequence-specific DNA binding; GO:0000978 RNA polymerase II cis-regulatory region sequence-specific …	01522 Endocrine resistance; 04137 Mitophagy - animal; 04350 TGF-beta signaling pathway; 04915 Estrogen signaling pathway; 04927 Cortisol synthesis and secretion; 04928 Parathyroid hormone synthesis, secretion and action; 04934 Cushing syndrome; 05016 Huntington disease; 05017 Spinocerebellar ataxia; 05163 Human cytomegalovirus infection; 05200 Pathways in cancer; 05202 Transcriptional misregulati…	TRUE	TRUE	TRUE	TRUE	FALSE	FALSE	TRUE
176	ENSMUSG00000001285.13	Myg1	60315	1.016085243	0.339316507	0.490739855	1.045801935	0.339316507	0.490739855	GO:0035641 locomotory exploration behavior	GO:0005634 nucleus; GO:0005634 nucleus; GO:0005654 nucleoplasm; GO:0005737 cytoplasm; GO:0005739 mitochondrion	GO:0003674 molecular_function; GO:0004518 nuclease activity; GO:0016787 hydrolase activity	NA	FALSE	FALSE	FALSE	TRUE	FALSE	FALSE	FALSE
177	ENSMUSG00000001288.16	Rarg	19411	-2.873767019	0.0206986	0.072040283	-1.165867309	0.0206986	0.072040283	GO:0000122 negative regulation of transcription by RNA polymerase II; GO:0000122 negative regulation of transcription by RNA polymerase II; GO:0001843 neural tube closure; GO:0002063 chondrocyte development; GO:0002068 glandular epithelial cell development; GO:0003406 retinal pigment epithelium development; GO:0003417 growth plate cartilage development; GO:0003430 growth plate cartilage chondrocy…	GO:0000790 nuclear chromatin; GO:0000790 nuclear chromatin; GO:0005634 nucleus; GO:0005634 nucleus; GO:0005654 nucleoplasm; GO:0005654 nucleoplasm; GO:0005667 transcription regulator complex; GO:0005737 cytoplasm	GO:0000977 RNA polymerase II transcription regulatory region sequence-specific DNA binding; GO:0000978 RNA polymerase II cis-regulatory region sequence-specific DNA binding; GO:0003677 DNA binding; GO:0003700 DNA-binding transcription factor activity; GO:0003707 steroid hormone receptor activity; GO:0004879 nuclear receptor activity; GO:0004879 nuclear receptor activity; GO:0005515 protein bindin…	NA	FALSE	FALSE	FALSE	TRUE	FALSE	FALSE	TRUE
178	ENSMUSG00000001289.13	Pfdn5	56612	0.268576295	0.795048617	0.868091953	1.007497165	0.795048617	0.868091953	GO:0006355 regulation of transcription, DNA-templated; GO:0006457 protein folding; GO:0045892 negative regulation of transcription, DNA-templated; GO:0060041 retina development in camera-type eye; GO:0090090 negative regulation of canonical Wnt signaling pathway	GO:0005634 nucleus; GO:0005737 cytoplasm; GO:0005829 cytosol; GO:0016272 prefoldin complex; GO:0045111 intermediate filament cytoskeleton	GO:0051082 unfolded protein binding	NA	FALSE	FALSE	FALSE	TRUE	FALSE	FALSE	FALSE
179	ENSMUSG00000001300.17	Efnb2	13642	0.066447773	0.948651174	0.968715178	1.002178602	0.948651174	0.968715178	GO:0001525 angiogenesis; GO:0001945 lymph vessel development; GO:0002042 cell migration involved in sprouting angiogenesis; GO:0007155 cell adhesion; GO:0007275 multicellular organism development; GO:0007399 nervous system development; GO:0007411 axon guidance; GO:0008284 positive regulation of cell population proliferation; GO:0009887 animal organ morphogenesis; GO:0010839 negative regulation of…	GO:0005886 plasma membrane; GO:0005886 plasma membrane; GO:0005886 plasma membrane; GO:0005886 plasma membrane; GO:0016020 membrane; GO:0016021 integral component of membrane; GO:0030054 cell junction; GO:0098685 Schaffer collateral - CA1 synapse; GO:0098685 Schaffer collateral - CA1 synapse; GO:0098978 glutamatergic synapse; GO:0098978 glutamatergic synapse; GO:0098978 glutamatergic synapse; GO:…	GO:0005102 signaling receptor binding; GO:0005515 protein binding; GO:0046875 ephrin receptor binding; GO:0046875 ephrin receptor binding	04360 Axon guidance	FALSE	FALSE	FALSE	TRUE	FALSE	FALSE	TRUE
180	ENSMUSG00000001305.6	Rrp15	67223	2.009526837	0.079319546	0.178076048	1.09012403	0.079319546	0.178076048	GO:0000460 maturation of 5.8S rRNA; GO:0000470 maturation of LSU-rRNA; GO:0006364 rRNA processing	GO:0030687 preribosome, large subunit precursor	GO:0003674 molecular_function	NA	FALSE	TRUE	FALSE	TRUE	FALSE	FALSE	FALSE
181	ENSMUSG00000001313.13	Rnd2	11858	3.206228682	0.012487101	0.051634618	1.107324169	0.012487101	0.051634618	GO:0007015 actin filament organization; GO:0007163 establishment or maintenance of cell polarity; GO:0007264 small GTPase mediated signal transduction; GO:0008360 regulation of cell shape; GO:0016477 cell migration; GO:0030036 actin cytoskeleton organization; GO:0030865 cortical cytoskeleton organization; GO:0032956 regulation of actin cytoskeleton organization; GO:0048672 positive regulation of …	GO:0005622 intracellular; GO:0005737 cytoplasm; GO:0005769 early endosome; GO:0005856 cytoskeleton; GO:0005886 plasma membrane; GO:0005938 cell cortex; GO:0016020 membrane; GO:0031410 cytoplasmic vesicle; GO:0031982 vesicle; GO:0042995 cell projection; GO:0043231 intracellular membrane-bounded organelle	GO:0000166 nucleotide binding; GO:0003924 GTPase activity; GO:0005515 protein binding; GO:0005525 GTP binding; GO:0019901 protein kinase binding; GO:0047485 protein N-terminus binding	NA	FALSE	FALSE	TRUE	TRUE	FALSE	FALSE	FALSE
182	ENSMUSG00000001323.18	Srr	27364	4.127699843	0.003305547	0.022579177	1.248475264	0.003305547	0.022579177	GO:0006520 cellular amino acid metabolic process; GO:0006563 L-serine metabolic process; GO:0006563 L-serine metabolic process; GO:0006563 L-serine metabolic process; GO:0008152 metabolic process; GO:0009069 serine family amino acid metabolic process; GO:0042866 pyruvate biosynthetic process; GO:0042866 pyruvate biosynthetic process; GO:0070178 D-serine metabolic process; GO:0070179 D-serine bios…	GO:0005737 cytoplasm; GO:0005737 cytoplasm; GO:0005886 plasma membrane; GO:0043025 neuronal cell body; GO:0045177 apical part of cell	GO:0000166 nucleotide binding; GO:0000287 magnesium ion binding; GO:0000287 magnesium ion binding; GO:0003824 catalytic activity; GO:0003941 L-serine ammonia-lyase activity; GO:0003941 L-serine ammonia-lyase activity; GO:0005509 calcium ion binding; GO:0005515 protein binding; GO:0005524 ATP binding; GO:0005524 ATP binding; GO:0005524 ATP binding; GO:0008721 D-serine ammonia-lyase activity; GO:00…	00260 Glycine, serine and threonine metabolism; 01100 Metabolic pathways	FALSE	FALSE	FALSE	TRUE	FALSE	FALSE	TRUE
183	ENSMUSG00000001333.10	Sync	68828	0.643624797	0.537819867	0.673860855	1.097460889	0.537819867	0.673860855	GO:0045103 intermediate filament-based process; GO:0045103 intermediate filament-based process	GO:0005737 cytoplasm; GO:0005829 cytosol; GO:0005829 cytosol; GO:0005882 intermediate filament; GO:0030018 Z disc; GO:0030018 Z disc; GO:0031594 neuromuscular junction; GO:0031594 neuromuscular junction; GO:0042383 sarcolemma; GO:0042383 sarcolemma	GO:0005515 protein binding	NA	FALSE	FALSE	FALSE	TRUE	FALSE	FALSE	FALSE
184	ENSMUSG00000001334.10	Fndc5	384061	-0.449044362	0.665309173	0.773657497	-1.024673253	0.665309173	0.773657497	GO:0014850 response to muscle activity; GO:0090336 positive regulation of brown fat cell differentiation; GO:0090336 positive regulation of brown fat cell differentiation	GO:0005576 extracellular region; GO:0005576 extracellular region; GO:0005777 peroxisome; GO:0005783 endoplasmic reticulum; GO:0005886 plasma membrane; GO:0005886 plasma membrane; GO:0016020 membrane; GO:0016021 integral component of membrane	GO:0005179 hormone activity; GO:0005515 protein binding	NA	FALSE	FALSE	FALSE	TRUE	FALSE	FALSE	TRUE
185	ENSMUSG00000001366.15	Fbxo9	71538	-0.224071104	0.828315925	0.890425354	-1.006872848	0.828315925	0.890425354	GO:0016567 protein ubiquitination; GO:0031146 SCF-dependent proteasomal ubiquitin-dependent protein catabolic process; GO:0032006 regulation of TOR signaling; GO:0045087 innate immune response; GO:0045444 fat cell differentiation; GO:0045444 fat cell differentiation	GO:0005737 cytoplasm; GO:0019005 SCF ubiquitin ligase complex	NA	NA	FALSE	FALSE	FALSE	TRUE	TRUE	TRUE	FALSE
186	ENSMUSG00000001376.18	Vps50	73288	-1.073020616	0.314545195	0.465896425	-1.032984674	0.314545195	0.465896425	GO:0015031 protein transport; GO:0032456 endocytic recycling; GO:0032456 endocytic recycling; GO:0032456 endocytic recycling; GO:0042147 retrograde transport, endosome to Golgi	GO:0005768 endosome; GO:0016020 membrane; GO:0048471 perinuclear region of cytoplasm; GO:0055037 recycling endosome; GO:1990745 EARP complex; GO:1990745 EARP complex	GO:0000149 SNARE binding; GO:0000149 SNARE binding	NA	FALSE	FALSE	FALSE	TRUE	TRUE	FALSE	FALSE
187	ENSMUSG00000001380.8	Hars	15115	-2.396485697	0.043400098	0.116975895	-1.088605521	0.043400098	0.116975895	GO:0006412 translation; GO:0006418 tRNA aminoacylation for protein translation; GO:0006427 histidyl-tRNA aminoacylation; GO:0006427 histidyl-tRNA aminoacylation; GO:0032543 mitochondrial translation	GO:0005737 cytoplasm; GO:0005737 cytoplasm; GO:0005739 mitochondrion; GO:0005829 cytosol; GO:0005829 cytosol	GO:0000166 nucleotide binding; GO:0004812 aminoacyl-tRNA ligase activity; GO:0004821 histidine-tRNA ligase activity; GO:0004821 histidine-tRNA ligase activity; GO:0005524 ATP binding; GO:0016874 ligase activity; GO:0042802 identical protein binding; GO:0042802 identical protein binding; GO:0042803 protein homodimerization activity	00970 Aminoacyl-tRNA biosynthesis	FALSE	FALSE	FALSE	TRUE	TRUE	FALSE	FALSE
188	ENSMUSG00000001383.10	Zmat2	66492	-1.74724516	0.11871151	0.236020368	-1.052028669	0.11871151	0.236020368	GO:0000398 mRNA splicing, via spliceosome; GO:0000398 mRNA splicing, via spliceosome; GO:0006397 mRNA processing; GO:0008380 RNA splicing	GO:0005634 nucleus; GO:0005681 spliceosomal complex; GO:0046540 U4/U6 x U5 tri-snRNP complex; GO:0071005 U2-type precatalytic spliceosome	GO:0003676 nucleic acid binding; GO:0003677 DNA binding; GO:0008270 zinc ion binding; GO:0046872 metal ion binding	03040 Spliceosome	FALSE	FALSE	FALSE	TRUE	TRUE	FALSE	TRUE
189	ENSMUSG00000001403.14	Ube2c	68612	-8.169344963	3.74E-05	0.002582391	-1.493849131	3.74E-05	0.002582391	GO:0000209 protein polyubiquitination; GO:0006511 ubiquitin-dependent protein catabolic process; GO:0007049 cell cycle; GO:0010458 exit from mitosis; GO:0010994 free ubiquitin chain polymerization; GO:0016567 protein ubiquitination; GO:0030071 regulation of mitotic metaphase/anaphase transition; GO:0031145 anaphase-promoting complex-dependent catabolic process; GO:0031145 anaphase-promoting compl…	GO:0000151 ubiquitin ligase complex; GO:0005634 nucleus; GO:0005680 anaphase-promoting complex; GO:0005829 cytosol; GO:0005886 plasma membrane	GO:0000166 nucleotide binding; GO:0004842 ubiquitin-protein transferase activity; GO:0005524 ATP binding; GO:0016740 transferase activity; GO:0044389 ubiquitin-like protein ligase binding; GO:0061631 ubiquitin conjugating enzyme activity; GO:0061631 ubiquitin conjugating enzyme activity	04120 Ubiquitin mediated proteolysis	FALSE	FALSE	FALSE	TRUE	FALSE	FALSE	FALSE
190	ENSMUSG00000001415.11	Smg5	229512	2.648630352	0.029306047	0.08979838	1.093815716	0.029306047	0.08979838	GO:0000184 nuclear-transcribed mRNA catabolic process, nonsense-mediated decay; GO:0032204 regulation of telomere maintenance; GO:0035303 regulation of dephosphorylation	GO:0005634 nucleus; GO:0005697 telomerase holoenzyme complex; GO:0005737 cytoplasm	GO:0031625 ubiquitin protein ligase binding; GO:0042162 telomeric DNA binding; GO:0042162 telomeric DNA binding; GO:0042826 histone deacetylase binding; GO:0051721 protein phosphatase 2A binding; GO:0070034 telomerase RNA binding; GO:0070034 telomerase RNA binding	03015 mRNA surveillance pathway	FALSE	FALSE	FALSE	TRUE	FALSE	TRUE	TRUE
191	ENSMUSG00000001416.14	Cct3	12462	-2.292630264	0.051039907	0.131070297	-1.062358531	0.051039907	0.131070297	GO:0006457 protein folding; GO:0006457 protein folding; GO:0007339 binding of sperm to zona pellucida; GO:0032212 positive regulation of telomere maintenance via telomerase; GO:0046931 pore complex assembly; GO:0050821 protein stabilization; GO:1901998 toxin transport; GO:1904851 positive regulation of establishment of protein localization to telomere	GO:0002199 zona pellucida receptor complex; GO:0005737 cytoplasm; GO:0005829 cytosol; GO:0005832 chaperonin-containing T-complex; GO:0005832 chaperonin-containing T-complex; GO:0005832 chaperonin-containing T-complex; GO:0005874 microtubule; GO:0005886 plasma membrane; GO:0043209 myelin sheath; GO:0044297 cell body	GO:0000166 nucleotide binding; GO:0005515 protein binding; GO:0005524 ATP binding; GO:0051082 unfolded protein binding; GO:0051082 unfolded protein binding	NA	FALSE	FALSE	FALSE	TRUE	FALSE	TRUE	FALSE
192	ENSMUSG00000001418.14	Glmp	56700	-5.344498641	0.000689313	0.009462742	-1.224465475	0.000689313	0.009462742	GO:0045944 positive regulation of transcription by RNA polymerase II	GO:0005634 nucleus; GO:0005764 lysosome; GO:0005764 lysosome; GO:0005764 lysosome; GO:0005829 cytosol; GO:0016020 membrane; GO:0016021 integral component of membrane	GO:0000976 transcription regulatory region sequence-specific DNA binding; GO:0003700 DNA-binding transcription factor activity	NA	FALSE	FALSE	FALSE	TRUE	FALSE	FALSE	FALSE
193	ENSMUSG00000001419.18	Mef2d	17261	0.390099655	0.706639105	0.802876763	1.010314236	0.706639105	0.802876763	GO:0001649 osteoblast differentiation; GO:0001958 endochondral ossification; GO:0002062 chondrocyte differentiation; GO:0006355 regulation of transcription, DNA-templated; GO:0006915 apoptotic process; GO:0007275 multicellular organism development; GO:0007399 nervous system development; GO:0030154 cell differentiation; GO:0035914 skeletal muscle cell differentiation; GO:0045893 positive regulatio…	GO:0005634 nucleus; GO:0005634 nucleus; GO:0005634 nucleus; GO:0005634 nucleus; GO:0005654 nucleoplasm; GO:0005737 cytoplasm; GO:0043231 intracellular membrane-bounded organelle	GO:0000976 transcription regulatory region sequence-specific DNA binding; GO:0000977 RNA polymerase II transcription regulatory region sequence-specific DNA binding; GO:0000977 RNA polymerase II transcription regulatory region sequence-specific DNA binding; GO:0000978 RNA polymerase II cis-regulatory region sequence-specific DNA binding; GO:0000981 DNA-binding transcription factor activity, RNA p…	04022 cGMP-PKG signaling pathway; 04371 Apelin signaling pathway; 04928 Parathyroid hormone synthesis, secretion and action	FALSE	FALSE	TRUE	TRUE	FALSE	FALSE	TRUE
194	ENSMUSG00000001420.14	Tmem79	71913	0.671150006	0.521019515	0.65966823	1.114352588	0.521019515	0.65966823	GO:0002070 epithelial cell maturation; GO:0031069 hair follicle morphogenesis; GO:0042335 cuticle development; GO:0045055 regulated exocytosis; GO:0045055 regulated exocytosis; GO:0045684 positive regulation of epidermis development; GO:0061436 establishment of skin barrier; GO:0070268 cornification	GO:0005737 cytoplasm; GO:0005764 lysosome; GO:0005765 lysosomal membrane; GO:0005765 lysosomal membrane; GO:0005794 Golgi apparatus; GO:0016020 membrane; GO:0016021 integral component of membrane; GO:0032588 trans-Golgi network membrane; GO:0032588 trans-Golgi network membrane	GO:0042802 identical protein binding	NA	FALSE	FALSE	FALSE	TRUE	FALSE	TRUE	FALSE
195	ENSMUSG00000001424.15	Snd1	56463	8.50253839	2.80E-05	0.002238717	1.28236568	2.80E-05	0.002238717	GO:0006401 RNA catabolic process; GO:0010564 regulation of cell cycle process; GO:0010587 miRNA catabolic process; GO:0031047 gene silencing by RNA	GO:0005634 nucleus; GO:0005634 nucleus; GO:0005737 cytoplasm; GO:0005737 cytoplasm; GO:0005739 mitochondrion; GO:0005829 cytosol; GO:0016442 RISC complex; GO:0097433 dense body	GO:0003676 nucleic acid binding; GO:0003723 RNA binding; GO:0003723 RNA binding; GO:0004518 nuclease activity; GO:0004519 endonuclease activity; GO:0004521 endoribonuclease activity; GO:0005515 protein binding; GO:0016787 hydrolase activity; GO:1905172 RISC complex binding	05203 Viral carcinogenesis	FALSE	FALSE	FALSE	TRUE	TRUE	FALSE	FALSE
196	ENSMUSG00000001435.16	Col18a1	12822	7.484651224	7.01E-05	0.003291916	1.424021803	7.01E-05	0.003291916	GO:0001525 angiogenesis; GO:0001525 angiogenesis; GO:0001525 angiogenesis; GO:0001886 endothelial cell morphogenesis; GO:0001886 endothelial cell morphogenesis; GO:0007155 cell adhesion; GO:0008284 positive regulation of cell population proliferation; GO:0030198 extracellular matrix organization; GO:0030198 extracellular matrix organization; GO:0030335 positive regulation of cell migration; GO:20…	GO:0005576 extracellular region; GO:0005581 collagen trimer; GO:0005604 basement membrane; GO:0005615 extracellular space; GO:0005615 extracellular space; GO:0005615 extracellular space; GO:0031012 extracellular matrix; GO:0062023 collagen-containing extracellular matrix	GO:0005201 extracellular matrix structural constituent; GO:0030020 extracellular matrix structural constituent conferring tensile strength; GO:0042802 identical protein binding; GO:0046872 metal ion binding	04974 Protein digestion and absorption	FALSE	FALSE	FALSE	TRUE	TRUE	TRUE	TRUE
197	ENSMUSG00000001436.16	Slc19a1	20509	-0.808781933	0.442016391	0.591036079	-1.035879978	0.442016391	0.591036079	GO:0015711 organic anion transport; GO:0015884 folic acid transport; GO:0051180 vitamin transport; GO:0051958 methotrexate transport; GO:0051958 methotrexate transport; GO:0055085 transmembrane transport; GO:0098838 folate transmembrane transport; GO:0098838 folate transmembrane transport; GO:0098838 folate transmembrane transport; GO:1904447 folate import across plasma membrane; GO:1904447 folat…	GO:0005886 plasma membrane; GO:0005886 plasma membrane; GO:0005887 integral component of plasma membrane; GO:0016020 membrane; GO:0016021 integral component of membrane; GO:0016323 basolateral plasma membrane; GO:0016323 basolateral plasma membrane; GO:0016324 apical plasma membrane; GO:0016324 apical plasma membrane; GO:0016324 apical plasma membrane; GO:0031526 brush border membrane	GO:0005542 folic acid binding; GO:0005542 folic acid binding; GO:0008514 organic anion transmembrane transporter activity; GO:0008517 folic acid transmembrane transporter activity; GO:0008517 folic acid transmembrane transporter activity; GO:0008517 folic acid transmembrane transporter activity; GO:0008518 folate:anion antiporter activity; GO:0008518 folate:anion antiporter activity; GO:0015297 a…	01523 Antifolate resistance; 04977 Vitamin digestion and absorption	FALSE	FALSE	FALSE	TRUE	TRUE	FALSE	TRUE
198	ENSMUSG00000001440.6	Kpnb1	16211	1.727828763	0.1222665	0.241113851	1.046878366	0.1222665	0.241113851	GO:0006606 protein import into nucleus; GO:0006606 protein import into nucleus; GO:0006606 protein import into nucleus; GO:0006610 ribosomal protein import into nucleus; GO:0006610 ribosomal protein import into nucleus; GO:0006886 intracellular protein transport; GO:0007079 mitotic chromosome movement towards spindle pole; GO:0007080 mitotic metaphase plate congression; GO:0015031 protein transpo…	GO:0005634 nucleus; GO:0005635 nuclear envelope; GO:0005643 nuclear pore; GO:0005654 nucleoplasm; GO:0005737 cytoplasm; GO:0005829 cytosol; GO:0010494 cytoplasmic stress granule; GO:0031965 nuclear membrane; GO:0032991 protein-containing complex; GO:0071782 endoplasmic reticulum tubular network	GO:0005515 protein binding; GO:0008139 nuclear localization sequence binding; GO:0008536 Ran GTPase binding; GO:0019894 kinesin binding; GO:0019899 enzyme binding; GO:0019904 protein domain specific binding; GO:0044877 protein-containing complex binding; GO:0051879 Hsp90 protein binding; GO:0061608 nuclear import signal receptor activity; GO:0061608 nuclear import signal receptor activity; GO:006…	03013 RNA transport	TRUE	FALSE	TRUE	TRUE	FALSE	FALSE	TRUE
199	ENSMUSG00000001441.14	Npepps	19155	4.76155262	0.001422104	0.013747811	1.135749968	0.001422104	0.013747811	GO:0006508 proteolysis; GO:0043171 peptide catabolic process; GO:0071456 cellular response to hypoxia	GO:0005634 nucleus; GO:0005737 cytoplasm; GO:0005829 cytosol	GO:0004177 aminopeptidase activity; GO:0008233 peptidase activity; GO:0008237 metallopeptidase activity; GO:0008270 zinc ion binding; GO:0016787 hydrolase activity; GO:0042277 peptide binding; GO:0046872 metal ion binding; GO:0070006 metalloaminopeptidase activity	NA	TRUE	FALSE	TRUE	TRUE	FALSE	FALSE	TRUE
200	ENSMUSG00000001444.3	Tbx21	57765	-0.565627015	0.587149545	0.712757609	-1.103410085	0.587149545	0.712757609	GO:0000122 negative regulation of transcription by RNA polymerase II; GO:0000122 negative regulation of transcription by RNA polymerase II; GO:0001708 cell fate specification; GO:0001947 heart looping; GO:0006355 regulation of transcription, DNA-templated; GO:0010628 positive regulation of gene expression; GO:0030217 T cell differentiation; GO:0032703 negative regulation of interleukin-2 producti…	GO:0000790 nuclear chromatin; GO:0005634 nucleus; GO:0043025 neuronal cell body	GO:0000976 transcription regulatory region sequence-specific DNA binding; GO:0000977 RNA polymerase II transcription regulatory region sequence-specific DNA binding; GO:0000981 DNA-binding transcription factor activity, RNA polymerase II-specific; GO:0001227 DNA-binding transcription repressor activity, RNA polymerase II-specific; GO:0003677 DNA binding; GO:0003700 DNA-binding transcription facto…	04658 Th1 and Th2 cell differentiation; 04659 Th17 cell differentiation; 05321 Inflammatory bowel disease	FALSE	FALSE	FALSE	FALSE	FALSE	FALSE	FALSE
201	ENSMUSG00000001445.11	Mrpl10	107732	-1.276631906	0.237524647	0.383313128	-1.055335732	0.237524647	0.383313128	GO:0006412 translation; GO:0042254 ribosome biogenesis	GO:0005622 intracellular; GO:0005654 nucleoplasm; GO:0005739 mitochondrion; GO:0005739 mitochondrion; GO:0005762 mitochondrial large ribosomal subunit; GO:0005762 mitochondrial large ribosomal subunit; GO:0005762 mitochondrial large ribosomal subunit; GO:0005840 ribosome; GO:0015934 large ribosomal subunit	GO:0003735 structural constituent of ribosome; GO:0003735 structural constituent of ribosome	03010 Ribosome	FALSE	FALSE	FALSE	TRUE	FALSE	FALSE	FALSE
202	ENSMUSG00000001467.6	Cyp51	13121	8.714533397	2.34E-05	0.002091235	1.371194097	2.34E-05	0.002091235	GO:0006629 lipid metabolic process; GO:0006694 steroid biosynthetic process; GO:0006695 cholesterol biosynthetic process; GO:0008202 steroid metabolic process; GO:0008203 cholesterol metabolic process; GO:0016125 sterol metabolic process; GO:0016126 sterol biosynthetic process; GO:0033488 cholesterol biosynthetic process via 24,25-dihydrolanosterol; GO:0042177 negative regulation of protein catab…	GO:0005783 endoplasmic reticulum; GO:0016020 membrane; GO:0016021 integral component of membrane; GO:0043231 intracellular membrane-bounded organelle	GO:0004497 monooxygenase activity; GO:0005506 iron ion binding; GO:0008398 sterol 14-demethylase activity; GO:0008398 sterol 14-demethylase activity; GO:0016491 oxidoreductase activity; GO:0016705 oxidoreductase activity, acting on paired donors, with incorporation or reduction of molecular oxygen; GO:0020037 heme binding; GO:0046872 metal ion binding	00100 Steroid biosynthesis; 01100 Metabolic pathways	FALSE	FALSE	FALSE	TRUE	FALSE	FALSE	TRUE
203	ENSMUSG00000001472.18	Tcf25	66855	0.829118158	0.431068011	0.580525241	1.020416626	0.431068011	0.580525241	GO:0000122 negative regulation of transcription by RNA polymerase II; GO:0000122 negative regulation of transcription by RNA polymerase II	GO:0005634 nucleus; GO:0005634 nucleus; GO:0005634 nucleus	GO:0003677 DNA binding; GO:0003700 DNA-binding transcription factor activity; GO:0003700 DNA-binding transcription factor activity	NA	FALSE	FALSE	FALSE	TRUE	FALSE	FALSE	TRUE
204	ENSMUSG00000001473.8	Tubb6	67951	4.966626559	0.001096201	0.011921128	1.554154192	0.001096201	0.011921128	GO:0000226 microtubule cytoskeleton organization; GO:0000278 mitotic cell cycle; GO:0007017 microtubule-based process	GO:0005737 cytoplasm; GO:0005856 cytoskeleton; GO:0005874 microtubule; GO:0005874 microtubule	GO:0000166 nucleotide binding; GO:0003924 GTPase activity; GO:0005200 structural constituent of cytoskeleton; GO:0005525 GTP binding	04145 Phagosome; 04540 Gap junction; 05010 Alzheimer disease; 05012 Parkinson disease; 05014 Amyotrophic lateral sclerosis; 05016 Huntington disease; 05020 Prion disease; 05022 Pathways of neurodegeneration - multiple diseases; 05132 Salmonella infection	FALSE	FALSE	FALSE	FALSE	TRUE	FALSE	FALSE
205	ENSMUSG00000001482.16	Def8	23854	-1.955589594	0.086226929	0.189429505	-1.065861675	0.086226929	0.189429505	GO:0032418 lysosome localization; GO:0035556 intracellular signal transduction; GO:0045780 positive regulation of bone resorption; GO:1900029 positive regulation of ruffle assembly	GO:0005575 cellular_component	GO:0005515 protein binding; GO:0046872 metal ion binding	NA	FALSE	FALSE	TRUE	TRUE	FALSE	FALSE	TRUE
206	ENSMUSG00000001493.10	Meox1	17285	1.650046549	0.137523628	0.261374867	1.24441948	0.137523628	0.261374867	GO:0001757 somite specification; GO:0006355 regulation of transcription, DNA-templated; GO:0007275 multicellular organism development; GO:0045944 positive regulation of transcription by RNA polymerase II; GO:0045944 positive regulation of transcription by RNA polymerase II; GO:0045944 positive regulation of transcription by RNA polymerase II; GO:0061053 somite development; GO:0061053 somite devel…	GO:0005634 nucleus; GO:0005634 nucleus; GO:0005737 cytoplasm	GO:0000978 RNA polymerase II cis-regulatory region sequence-specific DNA binding; GO:0001228 DNA-binding transcription activator activity, RNA polymerase II-specific; GO:0003677 DNA binding; GO:0003682 chromatin binding; GO:0003700 DNA-binding transcription factor activity; GO:0043565 sequence-specific DNA binding; GO:0071837 HMG box domain binding; GO:1990837 sequence-specific double-stranded DN…	NA	FALSE	FALSE	FALSE	FALSE	FALSE	FALSE	TRUE
207	ENSMUSG00000001496.16	Nkx2-1	21869	0.859886827	0.414863694	0.564744887	1.091503506	0.414863694	0.564744887	GO:0000122 negative regulation of transcription by RNA polymerase II; GO:0000122 negative regulation of transcription by RNA polymerase II; GO:0001764 neuron migration; GO:0002016 regulation of blood volume by renin-angiotensin; GO:0006355 regulation of transcription, DNA-templated; GO:0006355 regulation of transcription, DNA-templated; GO:0006357 regulation of transcription by RNA polymerase II;…	GO:0005634 nucleus; GO:0005634 nucleus; GO:0005634 nucleus; GO:0005654 nucleoplasm; GO:0005667 transcription regulator complex	GO:0000976 transcription regulatory region sequence-specific DNA binding; GO:0000976 transcription regulatory region sequence-specific DNA binding; GO:0000977 RNA polymerase II transcription regulatory region sequence-specific DNA binding; GO:0000977 RNA polymerase II transcription regulatory region sequence-specific DNA binding; GO:0000978 RNA polymerase II cis-regulatory region sequence-specifi…	NA	FALSE	FALSE	FALSE	FALSE	FALSE	FALSE	FALSE
208	ENSMUSG00000001504.11	Irx2	16372	1.966166456	0.084828186	0.187227924	1.669020729	0.084828186	0.187227924	GO:0000122 negative regulation of transcription by RNA polymerase II; GO:0000122 negative regulation of transcription by RNA polymerase II; GO:0001656 metanephros development; GO:0006355 regulation of transcription, DNA-templated; GO:0006357 regulation of transcription by RNA polymerase II; GO:0030182 neuron differentiation; GO:0048468 cell development; GO:0072086 specification of loop of Henle i…	GO:0005634 nucleus	GO:0000981 DNA-binding transcription factor activity, RNA polymerase II-specific; GO:0001227 DNA-binding transcription repressor activity, RNA polymerase II-specific; GO:0001227 DNA-binding transcription repressor activity, RNA polymerase II-specific; GO:0003677 DNA binding; GO:0043565 sequence-specific DNA binding; GO:0043565 sequence-specific DNA binding	NA	FALSE	FALSE	FALSE	FALSE	FALSE	FALSE	TRUE
209	ENSMUSG00000001506.11	Col1a1	12842	0.765131286	0.466153124	0.610956455	1.079928155	0.466153124	0.610956455	GO:0001501 skeletal system development; GO:0001501 skeletal system development; GO:0001501 skeletal system development; GO:0001503 ossification; GO:0001568 blood vessel development; GO:0001568 blood vessel development; GO:0001568 blood vessel development; GO:0001649 osteoblast differentiation; GO:0001957 intramembranous ossification; GO:0001958 endochondral ossification; GO:0007601 visual percept…	GO:0005576 extracellular region; GO:0005576 extracellular region; GO:0005581 collagen trimer; GO:0005581 collagen trimer; GO:0005584 collagen type I trimer; GO:0005584 collagen type I trimer; GO:0005584 collagen type I trimer; GO:0005584 collagen type I trimer; GO:0005615 extracellular space; GO:0005615 extracellular space; GO:0005615 extracellular space; GO:0005737 cytoplasm; GO:0005737 cytoplas…	GO:0002020 protease binding; GO:0005201 extracellular matrix structural constituent; GO:0005201 extracellular matrix structural constituent; GO:0005515 protein binding; GO:0030020 extracellular matrix structural constituent conferring tensile strength; GO:0042802 identical protein binding; GO:0042802 identical protein binding; GO:0046872 metal ion binding; GO:0048407 platelet-derived growth facto…	04151 PI3K-Akt signaling pathway; 04510 Focal adhesion; 04512 ECM-receptor interaction; 04611 Platelet activation; 04926 Relaxin signaling pathway; 04933 AGE-RAGE signaling pathway in diabetic complications; 04974 Protein digestion and absorption; 05146 Amoebiasis; 05165 Human papillomavirus infection; 05205 Proteoglycans in cancer; 05415 Diabetic cardiomyopathy	TRUE	FALSE	FALSE	TRUE	FALSE	FALSE	TRUE
210	ENSMUSG00000001507.17	Itga3	16400	-0.216025766	0.834371562	0.894290301	-1.008916999	0.834371562	0.894290301	GO:0001764 neuron migration; GO:0007155 cell adhesion; GO:0007229 integrin-mediated signaling pathway; GO:0007610 behavior; GO:0007613 memory; GO:0010628 positive regulation of gene expression; GO:0010634 positive regulation of epithelial cell migration; GO:0010811 positive regulation of cell-substrate adhesion; GO:0010976 positive regulation of neuron projection development; GO:0017015 regulatio…	GO:0005886 plasma membrane; GO:0005886 plasma membrane; GO:0008305 integrin complex; GO:0009897 external side of plasma membrane; GO:0009986 cell surface; GO:0016020 membrane; GO:0016021 integral component of membrane; GO:0016323 basolateral plasma membrane; GO:0030054 cell junction; GO:0030426 growth cone; GO:0031527 filopodium membrane; GO:0034667 integrin alpha3-beta1 complex; GO:0042995 cell …	GO:0001968 fibronectin binding; GO:0002020 protease binding; GO:0005178 integrin binding; GO:0005515 protein binding; GO:0005518 collagen binding; GO:0019904 protein domain specific binding; GO:0043236 laminin binding; GO:0044877 protein-containing complex binding; GO:0046982 protein heterodimerization activity	04151 PI3K-Akt signaling pathway; 04510 Focal adhesion; 04512 ECM-receptor interaction; 04640 Hematopoietic cell lineage; 04810 Regulation of actin cytoskeleton; 05165 Human papillomavirus infection; 05200 Pathways in cancer; 05222 Small cell lung cancer; 05410 Hypertrophic cardiomyopathy; 05412 Arrhythmogenic right ventricular cardiomyopathy; 05414 Dilated cardiomyopathy	FALSE	FALSE	FALSE	TRUE	FALSE	FALSE	TRUE
211	ENSMUSG00000001517.15	Foxm1	14235	-3.061531869	0.015537639	0.060055077	-1.118237278	0.015537639	0.060055077	GO:0000086 G2/M transition of mitotic cell cycle; GO:0000086 G2/M transition of mitotic cell cycle; GO:0000122 negative regulation of transcription by RNA polymerase II; GO:0000122 negative regulation of transcription by RNA polymerase II; GO:0001570 vasculogenesis; GO:0001570 vasculogenesis; GO:0001889 liver development; GO:0006281 DNA repair; GO:0006355 regulation of transcription, DNA-template…	GO:0005634 nucleus; GO:0005634 nucleus	GO:0000976 transcription regulatory region sequence-specific DNA binding; GO:0000977 RNA polymerase II transcription regulatory region sequence-specific DNA binding; GO:0000977 RNA polymerase II transcription regulatory region sequence-specific DNA binding; GO:0003677 DNA binding; GO:0003677 DNA binding; GO:0003700 DNA-binding transcription factor activity; GO:0003700 DNA-binding transcription fa…	04218 Cellular senescence	FALSE	FALSE	TRUE	TRUE	FALSE	FALSE	TRUE
212	ENSMUSG00000001518.13	Itfg2	101142	-0.746546158	0.476691526	0.620486502	-1.032187866	0.476691526	0.620486502	GO:0002314 germinal center B cell differentiation; GO:0032006 regulation of TOR signaling; GO:0034198 cellular response to amino acid starvation; GO:0042149 cellular response to glucose starvation; GO:1904262 negative regulation of TORC1 signaling	GO:0005654 nucleoplasm; GO:0005764 lysosome; GO:0005765 lysosomal membrane; GO:0005829 cytosol; GO:0016020 membrane; GO:0140007 KICSTOR complex; GO:0140007 KICSTOR complex	GO:0003674 molecular_function	NA	FALSE	FALSE	FALSE	TRUE	FALSE	FALSE	FALSE
213	ENSMUSG00000001520.13	Nrip2	60345	-3.124192006	0.014130491	0.056412427	-1.378199385	0.014130491	0.056412427	GO:0000122 negative regulation of transcription by RNA polymerase II; GO:0006508 proteolysis; GO:0007219 Notch signaling pathway	GO:0005634 nucleus; GO:0005737 cytoplasm	GO:0004190 aspartic-type endopeptidase activity; GO:0005515 protein binding	NA	FALSE	FALSE	FALSE	TRUE	FALSE	FALSE	FALSE
214	ENSMUSG00000001521.13	Tulp3	22158	-0.027172596	0.978987368	0.987149264	-1.001034032	0.978987368	0.987149264	GO:0001841 neural tube formation; GO:0001843 neural tube closure; GO:0007275 multicellular organism development; GO:0007420 brain development; GO:0008277 regulation of G protein-coupled receptor signaling pathway; GO:0008277 regulation of G protein-coupled receptor signaling pathway; GO:0008589 regulation of smoothened signaling pathway; GO:0009952 anterior/posterior pattern specification; GO:002…	GO:0005576 extracellular region; GO:0005634 nucleus; GO:0005654 nucleoplasm; GO:0005730 nucleolus; GO:0005737 cytoplasm; GO:0005886 plasma membrane; GO:0005929 cilium; GO:0005929 cilium; GO:0005929 cilium; GO:0005930 axoneme; GO:0016020 membrane; GO:0042995 cell projection; GO:0097546 ciliary base; GO:0097731 9+0 non-motile cilium	GO:0001664 G protein-coupled receptor binding; GO:0019899 enzyme binding; GO:0035091 phosphatidylinositol binding; GO:0044877 protein-containing complex binding; GO:0120160 intraciliary transport particle A binding	NA	FALSE	FALSE	TRUE	TRUE	TRUE	TRUE	TRUE
215	ENSMUSG00000001524.15	Gtf2h4	14885	-1.506212033	0.170417103	0.303870684	-1.076912313	0.170417103	0.303870684	GO:0006281 DNA repair; GO:0006289 nucleotide-excision repair; GO:0006366 transcription by RNA polymerase II; GO:0006974 cellular response to DNA damage stimulus; GO:0070816 phosphorylation of RNA polymerase II C-terminal domain	GO:0000438 core TFIIH complex portion of holo TFIIH complex; GO:0000439 transcription factor TFIIH core complex; GO:0005634 nucleus; GO:0005669 transcription factor TFIID complex; GO:0005675 transcription factor TFIIH holo complex; GO:0005675 transcription factor TFIIH holo complex; GO:0016607 nuclear speck	GO:0001671 ATPase activator activity; GO:0003690 double-stranded DNA binding; GO:0016251 RNA polymerase II general transcription initiation factor activity	03022 Basal transcription factors; 03420 Nucleotide excision repair; 05203 Viral carcinogenesis	FALSE	FALSE	FALSE	TRUE	FALSE	FALSE	FALSE
216	ENSMUSG00000001525.11	Tubb5	22154	-1.748546541	0.118476725	0.235690873	-1.061947872	0.118476725	0.235690873	GO:0000226 microtubule cytoskeleton organization; GO:0000278 mitotic cell cycle; GO:0007017 microtubule-based process; GO:0007017 microtubule-based process; GO:0007017 microtubule-based process; GO:0009987 cellular process; GO:0050807 regulation of synapse organization; GO:0050807 regulation of synapse organization; GO:0051225 spindle assembly	GO:0005634 nucleus; GO:0005641 nuclear envelope lumen; GO:0005737 cytoplasm; GO:0005737 cytoplasm; GO:0005829 cytosol; GO:0005856 cytoskeleton; GO:0005874 microtubule; GO:0005874 microtubule; GO:0005874 microtubule; GO:0032991 protein-containing complex; GO:0036464 cytoplasmic ribonucleoprotein granule; GO:0044297 cell body; GO:0045121 membrane raft; GO:0045298 tubulin complex	GO:0000166 nucleotide binding; GO:0003924 GTPase activity; GO:0005200 structural constituent of cytoskeleton; GO:0005200 structural constituent of cytoskeleton; GO:0005525 GTP binding; GO:0005525 GTP binding; GO:0019904 protein domain specific binding; GO:0031625 ubiquitin protein ligase binding; GO:0032794 GTPase activating protein binding; GO:0042288 MHC class I protein binding; GO:0044877 prot…	04145 Phagosome; 04540 Gap junction; 05010 Alzheimer disease; 05012 Parkinson disease; 05014 Amyotrophic lateral sclerosis; 05016 Huntington disease; 05020 Prion disease; 05022 Pathways of neurodegeneration - multiple diseases; 05132 Salmonella infection	FALSE	FALSE	TRUE	TRUE	FALSE	FALSE	TRUE
217	ENSMUSG00000001542.8	Ell2	192657	1.882128465	0.096571371	0.204923268	1.169921285	0.096571371	0.204923268	GO:0006368 transcription elongation from RNA polymerase II promoter; GO:0032968 positive regulation of transcription elongation from RNA polymerase II promoter; GO:0042795 snRNA transcription by RNA polymerase II	GO:0005634 nucleus; GO:0005654 nucleoplasm; GO:0008023 transcription elongation factor complex	NA	NA	FALSE	FALSE	FALSE	TRUE	FALSE	FALSE	TRUE
218	ENSMUSG00000001552.15	Jup	16480	-5.133170982	0.000891284	0.010718705	-1.177494707	0.000891284	0.010718705	GO:0001954 positive regulation of cell-matrix adhesion; GO:0002159 desmosome assembly; GO:0002159 desmosome assembly; GO:0007155 cell adhesion; GO:0016477 cell migration; GO:0042127 regulation of cell population proliferation; GO:0042307 positive regulation of protein import into nucleus; GO:0043537 negative regulation of blood vessel endothelial cell migration; GO:0043588 skin development; GO:00…	GO:0005634 nucleus; GO:0005737 cytoplasm; GO:0005829 cytosol; GO:0005856 cytoskeleton; GO:0005882 intermediate filament; GO:0005886 plasma membrane; GO:0005911 cell-cell junction; GO:0005911 cell-cell junction; GO:0005912 adherens junction; GO:0005912 adherens junction; GO:0005912 adherens junction; GO:0005916 fascia adherens; GO:0009898 cytoplasmic side of plasma membrane; GO:0014704 intercalate…	GO:0003713 transcription coactivator activity; GO:0003713 transcription coactivator activity; GO:0005198 structural molecule activity; GO:0005515 protein binding; GO:0019901 protein kinase binding; GO:0019903 protein phosphatase binding; GO:0019903 protein phosphatase binding; GO:0035257 nuclear hormone receptor binding; GO:0044877 protein-containing complex binding; GO:0045294 alpha-catenin bind…	05200 Pathways in cancer; 05202 Transcriptional misregulation in cancer; 05221 Acute myeloid leukemia; 05226 Gastric cancer; 05412 Arrhythmogenic right ventricular cardiomyopathy	FALSE	FALSE	FALSE	TRUE	TRUE	FALSE	TRUE
219	ENSMUSG00000001555.11	Fkbp10	14230	-1.942789144	0.087949448	0.19237537	-1.075336756	0.087949448	0.19237537	GO:0001701 in utero embryonic development; GO:0017185 peptidyl-lysine hydroxylation; GO:0018208 peptidyl-proline modification; GO:0030199 collagen fibril organization; GO:0035909 aorta morphogenesis; GO:0042060 wound healing; GO:0085029 extracellular matrix assembly	GO:0005758 mitochondrial intermembrane space; GO:0005783 endoplasmic reticulum; GO:0005783 endoplasmic reticulum; GO:0016020 membrane	GO:0003755 peptidyl-prolyl cis-trans isomerase activity; GO:0005509 calcium ion binding; GO:0005515 protein binding; GO:0005528 FK506 binding; GO:0016853 isomerase activity; GO:0046872 metal ion binding	NA	FALSE	FALSE	FALSE	TRUE	FALSE	FALSE	FALSE
220	ENSMUSG00000001558.6	Klhl10	66720	1.512131304	0.168934347	0.302062569	1.341359518	0.168934347	0.302062569	GO:0000902 cell morphogenesis; GO:0007283 spermatogenesis; GO:0007286 spermatid development; GO:0008584 male gonad development; GO:0009566 fertilization; GO:0030154 cell differentiation; GO:0048808 male genitalia morphogenesis; GO:0048873 homeostasis of number of cells within a tissue	GO:0005737 cytoplasm	GO:0005515 protein binding	NA	FALSE	FALSE	FALSE	FALSE	FALSE	FALSE	FALSE
221	ENSMUSG00000001569.11	Nom1	433864	-1.040479523	0.328524481	0.479868806	-1.041727952	0.328524481	0.479868806	GO:0042274 ribosomal small subunit biogenesis; GO:0048820 hair follicle maturation	GO:0005634 nucleus; GO:0005730 nucleolus; GO:0005730 nucleolus	GO:0003723 RNA binding	NA	FALSE	FALSE	FALSE	TRUE	FALSE	FALSE	TRUE
222	ENSMUSG00000001576.16	Ergic1	67458	-3.829255227	0.005018772	0.02916035	-1.108970996	0.005018772	0.02916035	GO:0006888 endoplasmic reticulum to Golgi vesicle-mediated transport; GO:0006888 endoplasmic reticulum to Golgi vesicle-mediated transport; GO:0006890 retrograde vesicle-mediated transport, Golgi to endoplasmic reticulum; GO:0016192 vesicle-mediated transport	GO:0005654 nucleoplasm; GO:0005783 endoplasmic reticulum; GO:0005793 endoplasmic reticulum-Golgi intermediate compartment; GO:0005794 Golgi apparatus; GO:0016020 membrane; GO:0016021 integral component of membrane; GO:0030134 COPII-coated ER to Golgi transport vesicle; GO:0030173 integral component of Golgi membrane; GO:0030176 integral component of endoplasmic reticulum membrane; GO:0043231 intr…	GO:0003674 molecular_function	NA	FALSE	FALSE	FALSE	TRUE	FALSE	FALSE	TRUE
223	ENSMUSG00000001588.13	Acap1	216859	0.844398969	0.422966014	0.572499794	1.126886133	0.422966014	0.572499794	GO:0006629 lipid metabolic process; GO:0007165 signal transduction; GO:0008150 biological_process; GO:0016042 lipid catabolic process	GO:0005768 endosome; GO:0016020 membrane	GO:0003674 molecular_function; GO:0005096 GTPase activator activity; GO:0046872 metal ion binding	04144 Endocytosis	FALSE	FALSE	FALSE	FALSE	TRUE	FALSE	FALSE
224	ENSMUSG00000001604.15	Tcea3	21401	2.41741006	0.04200564	0.114423121	1.388880985	0.04200564	0.114423121	GO:0006351 transcription, DNA-templated; GO:0006355 regulation of transcription, DNA-templated	GO:0005634 nucleus	GO:0003676 nucleic acid binding; GO:0003677 DNA binding; GO:0008270 zinc ion binding; GO:0046872 metal ion binding	NA	FALSE	FALSE	FALSE	TRUE	TRUE	TRUE	FALSE
225	ENSMUSG00000001627.13	Ifrd1	15982	4.787767659	0.001375097	0.0134892	1.170039465	0.001375097	0.0134892	GO:0006357 regulation of transcription by RNA polymerase II; GO:0007275 multicellular organism development; GO:0014706 striated muscle tissue development; GO:0030154 cell differentiation; GO:0030517 negative regulation of axon extension; GO:0042692 muscle cell differentiation; GO:0043403 skeletal muscle tissue regeneration; GO:0045944 positive regulation of transcription by RNA polymerase II; GO:…	GO:0005634 nucleus; GO:0005634 nucleus; GO:0005737 cytoplasm	GO:0061629 RNA polymerase II-specific DNA-binding transcription factor binding	NA	FALSE	FALSE	FALSE	TRUE	FALSE	FALSE	FALSE
226	ENSMUSG00000001630.14	Stk38l	232533	0.211018441	0.838146495	0.896318883	1.010533033	0.838146495	0.896318883	GO:0006468 protein phosphorylation; GO:0016310 phosphorylation; GO:0018105 peptidyl-serine phosphorylation; GO:0035556 intracellular signal transduction; GO:0035556 intracellular signal transduction; GO:0051128 regulation of cellular component organization	GO:0005737 cytoplasm; GO:0005737 cytoplasm; GO:0005829 cytosol; GO:0005856 cytoskeleton; GO:0015629 actin cytoskeleton; GO:0016020 membrane	GO:0000166 nucleotide binding; GO:0000287 magnesium ion binding; GO:0003779 actin binding; GO:0004672 protein kinase activity; GO:0004674 protein serine/threonine kinase activity; GO:0004674 protein serine/threonine kinase activity; GO:0005524 ATP binding; GO:0016301 kinase activity; GO:0016740 transferase activity; GO:0046872 metal ion binding	NA	FALSE	FALSE	FALSE	TRUE	FALSE	FALSE	TRUE
227	ENSMUSG00000001632.17	Brpf1	78783	2.500343153	0.036909067	0.104824464	1.087210819	0.036909067	0.104824464	GO:0001570 vasculogenesis; GO:0001841 neural tube formation; GO:0006325 chromatin organization; GO:0035726 common myeloid progenitor cell proliferation; GO:0043966 histone H3 acetylation; GO:0043972 histone H3-K23 acetylation; GO:0043972 histone H3-K23 acetylation; GO:0044154 histone H3-K14 acetylation; GO:0044154 histone H3-K14 acetylation; GO:0045893 positive regulation of transcription, DNA-te…	GO:0000123 histone acetyltransferase complex; GO:0005634 nucleus; GO:0005694 chromosome; GO:0005737 cytoplasm; GO:0005829 cytosol; GO:0005886 plasma membrane; GO:0070776 MOZ/MORF histone acetyltransferase complex; GO:0070776 MOZ/MORF histone acetyltransferase complex	GO:0003676 nucleic acid binding; GO:0003677 DNA binding; GO:0042393 histone binding; GO:0043994 histone acetyltransferase activity (H3-K23 specific); GO:0043994 histone acetyltransferase activity (H3-K23 specific); GO:0046872 metal ion binding	NA	FALSE	FALSE	FALSE	TRUE	TRUE	FALSE	TRUE
228	ENSMUSG00000001642.19	Akr1b3	11677	1.61732728	0.144451452	0.270042067	1.059376659	0.144451452	0.270042067	GO:0001523 retinoid metabolic process; GO:0001894 tissue homeostasis; GO:0002070 epithelial cell maturation; GO:0003091 renal water homeostasis; GO:0005996 monosaccharide metabolic process; GO:0006061 sorbitol biosynthetic process; GO:0009414 response to water deprivation; GO:0010033 response to organic substance; GO:0018931 naphthalene metabolic process; GO:0031098 stress-activated protein kinas…	GO:0005615 extracellular space; GO:0005654 nucleoplasm; GO:0005737 cytoplasm; GO:0005829 cytosol; GO:0005829 cytosol; GO:0032838 plasma membrane bounded cell projection cytoplasm; GO:0033010 paranodal junction; GO:0042629 mast cell granule; GO:0043220 Schmidt-Lanterman incisure; GO:0048471 perinuclear region of cytoplasm; GO:0097454 Schwann cell microvillus	GO:0001758 retinal dehydrogenase activity; GO:0004032 alditol:NADP+ 1-oxidoreductase activity; GO:0004032 alditol:NADP+ 1-oxidoreductase activity; GO:0004032 alditol:NADP+ 1-oxidoreductase activity; GO:0008106 alcohol dehydrogenase (NADP+) activity; GO:0016491 oxidoreductase activity; GO:0043795 glyceraldehyde oxidoreductase activity; GO:0047655 allyl-alcohol dehydrogenase activity; GO:0052650 NA…	00040 Pentose and glucuronate interconversions; 00051 Fructose and mannose metabolism; 00052 Galactose metabolism; 00561 Glycerolipid metabolism; 00790 Folate biosynthesis; 01100 Metabolic pathways	FALSE	FALSE	FALSE	TRUE	FALSE	FALSE	FALSE
229	ENSMUSG00000001663.11	Gstt1	14871	0.910948429	0.388933483	0.53993829	1.075065279	0.388933483	0.53993829	GO:0006304 DNA modification; GO:0006749 glutathione metabolic process; GO:0006749 glutathione metabolic process; GO:0006749 glutathione metabolic process; GO:0006749 glutathione metabolic process; GO:0018900 dichloromethane metabolic process	GO:0005634 nucleus; GO:0005737 cytoplasm; GO:0005829 cytosol	GO:0004364 glutathione transferase activity; GO:0004364 glutathione transferase activity; GO:0004364 glutathione transferase activity; GO:0004602 glutathione peroxidase activity; GO:0016740 transferase activity; GO:0047651 alkylhalidase activity	00480 Glutathione metabolism; 00980 Metabolism of xenobiotics by cytochrome P450; 00982 Drug metabolism - cytochrome P450; 00983 Drug metabolism - other enzymes; 01100 Metabolic pathways; 01524 Platinum drug resistance; 05200 Pathways in cancer; 05204 Chemical carcinogenesis; 05225 Hepatocellular carcinoma; 05418 Fluid shear stress and atherosclerosis	FALSE	FALSE	FALSE	FALSE	FALSE	FALSE	FALSE
230	ENSMUSG00000001666.9	Ddt	13202	3.02672081	0.016381963	0.06202082	1.154714695	0.016381963	0.06202082	GO:0010760 negative regulation of macrophage chemotaxis; GO:0032760 positive regulation of tumor necrosis factor production; GO:0042438 melanin biosynthetic process; GO:0050729 positive regulation of inflammatory response; GO:0070374 positive regulation of ERK1 and ERK2 cascade	GO:0005615 extracellular space; GO:0005615 extracellular space; GO:0005737 cytoplasm	GO:0002020 protease binding; GO:0005126 cytokine receptor binding; GO:0016829 lyase activity; GO:0033981 D-dopachrome decarboxylase activity; GO:0050178 phenylpyruvate tautomerase activity	NA	FALSE	FALSE	FALSE	TRUE	FALSE	FALSE	FALSE
231	ENSMUSG00000001672.15	Marveld3	73608	-1.2856037	0.234528271	0.380325188	-1.237341875	0.234528271	0.380325188	GO:0006970 response to osmotic stress; GO:0010633 negative regulation of epithelial cell migration; GO:0010633 negative regulation of epithelial cell migration; GO:0010633 negative regulation of epithelial cell migration; GO:0045216 cell-cell junction organization; GO:0045216 cell-cell junction organization; GO:0046329 negative regulation of JNK cascade; GO:0050680 negative regulation of epitheli…	GO:0005737 cytoplasm; GO:0005923 bicellular tight junction; GO:0005923 bicellular tight junction; GO:0005923 bicellular tight junction; GO:0016020 membrane; GO:0016021 integral component of membrane; GO:0030054 cell junction; GO:0031410 cytoplasmic vesicle	GO:0031435 mitogen-activated protein kinase kinase kinase binding	04530 Tight junction	FALSE	FALSE	FALSE	FALSE	FALSE	FALSE	TRUE
232	ENSMUSG00000001674.12	Ddx18	66942	1.155714269	0.28113015	0.431560554	1.049252176	0.28113015	0.431560554	GO:0000463 maturation of LSU-rRNA from tricistronic rRNA transcript (SSU-rRNA, 5.8S rRNA, LSU-rRNA)	GO:0005634 nucleus; GO:0005694 chromosome; GO:0005730 nucleolus; GO:0005730 nucleolus	GO:0000166 nucleotide binding; GO:0003676 nucleic acid binding; GO:0003723 RNA binding; GO:0004386 helicase activity; GO:0005524 ATP binding; GO:0016787 hydrolase activity	NA	FALSE	FALSE	FALSE	TRUE	FALSE	FALSE	TRUE
233	ENSMUSG00000001687.16	Ubl3	24109	-3.940138663	0.004291042	0.026374778	-1.127982273	0.004291042	0.026374778	GO:0008150 biological_process	GO:0005622 intracellular; GO:0005886 plasma membrane; GO:0016020 membrane	GO:0003674 molecular_function	NA	FALSE	FALSE	FALSE	TRUE	FALSE	FALSE	TRUE
234	ENSMUSG00000001700.11	Gramd3	107022	0.592845793	0.569651786	0.69875367	1.036789915	0.569651786	0.69875367	GO:0008150 biological_process	GO:0005881 cytoplasmic microtubule	GO:0042802 identical protein binding	NA	FALSE	FALSE	FALSE	TRUE	FALSE	FALSE	TRUE
235	ENSMUSG00000001707.9	Eef1e1	66143	-1.180679517	0.271625349	0.420830847	-1.0528147	0.271625349	0.420830847	GO:0006412 translation; GO:0008285 negative regulation of cell population proliferation; GO:0043065 positive regulation of apoptotic process; GO:0043517 positive regulation of DNA damage response, signal transduction by p53 class mediator; GO:1990830 cellular response to leukemia inhibitory factor; GO:2000774 positive regulation of cellular senescence; GO:2001235 positive regulation of apoptotic …	GO:0005634 nucleus; GO:0005654 nucleoplasm; GO:0005730 nucleolus; GO:0005737 cytoplasm; GO:0005829 cytosol; GO:0017101 aminoacyl-tRNA synthetase multienzyme complex; GO:0017101 aminoacyl-tRNA synthetase multienzyme complex; GO:0017101 aminoacyl-tRNA synthetase multienzyme complex	GO:0005515 protein binding	NA	FALSE	FALSE	FALSE	TRUE	FALSE	TRUE	FALSE
236	ENSMUSG00000001729.15	Akt1	11651	-1.121456181	0.294609915	0.445024954	-1.032405412	0.294609915	0.445024954	GO:0001649 osteoblast differentiation; GO:0001893 maternal placenta development; GO:0001934 positive regulation of protein phosphorylation; GO:0001938 positive regulation of endothelial cell proliferation; GO:0002042 cell migration involved in sprouting angiogenesis; GO:0005975 carbohydrate metabolic process; GO:0005977 glycogen metabolic process; GO:0005978 glycogen biosynthetic process; GO:0005…	GO:0005634 nucleus; GO:0005634 nucleus; GO:0005654 nucleoplasm; GO:0005737 cytoplasm; GO:0005737 cytoplasm; GO:0005739 mitochondrion; GO:0005819 spindle; GO:0005829 cytosol; GO:0005829 cytosol; GO:0005886 plasma membrane; GO:0005886 plasma membrane; GO:0005886 plasma membrane; GO:0005911 cell-cell junction; GO:0015630 microtubule cytoskeleton; GO:0016020 membrane; GO:0031982 vesicle; GO:0032991 p…	GO:0000166 nucleotide binding; GO:0004672 protein kinase activity; GO:0004672 protein kinase activity; GO:0004674 protein serine/threonine kinase activity; GO:0004674 protein serine/threonine kinase activity; GO:0004674 protein serine/threonine kinase activity; GO:0004674 protein serine/threonine kinase activity; GO:0004674 protein serine/threonine kinase activity; GO:0004712 protein serine/threo…	01521 EGFR tyrosine kinase inhibitor resistance; 01522 Endocrine resistance; 01524 Platinum drug resistance; 04010 MAPK signaling pathway; 04012 ErbB signaling pathway; 04014 Ras signaling pathway; 04015 Rap1 signaling pathway; 04022 cGMP-PKG signaling pathway; 04024 cAMP signaling pathway; 04062 Chemokine signaling pathway; 04066 HIF-1 signaling pathway; 04068 FoxO signaling pathway; 04071 Sphin…	FALSE	FALSE	TRUE	TRUE	TRUE	FALSE	TRUE
237	ENSMUSG00000001741.13	Il16	16170	4.794154295	0.001363903	0.013437414	1.422095986	0.001363903	0.013437414	GO:0006935 chemotaxis; GO:0010628 positive regulation of gene expression; GO:0019221 cytokine-mediated signaling pathway; GO:0030595 leukocyte chemotaxis; GO:0030595 leukocyte chemotaxis; GO:0032730 positive regulation of interleukin-1 alpha production; GO:0032735 positive regulation of interleukin-12 production; GO:0032755 positive regulation of interleukin-6 production; GO:0050729 positive regu…	GO:0005576 extracellular region; GO:0005615 extracellular space; GO:0005622 intracellular; GO:0005634 nucleus; GO:0005737 cytoplasm; GO:0005829 cytosol; GO:0005886 plasma membrane; GO:0016607 nuclear speck; GO:0062023 collagen-containing extracellular matrix; GO:0090543 Flemming body	GO:0005125 cytokine activity; GO:0005125 cytokine activity; GO:0005515 protein binding; GO:0042609 CD4 receptor binding; GO:0042609 CD4 receptor binding	04060 Cytokine-cytokine receptor interaction	FALSE	FALSE	FALSE	TRUE	TRUE	TRUE	FALSE
238	ENSMUSG00000001750.17	Tcirg1	27060	3.945627096	0.004258094	0.026260302	1.265682946	0.004258094	0.026260302	GO:0001503 ossification; GO:0002158 osteoclast proliferation; GO:0002377 immunoglobulin production; GO:0006874 cellular calcium ion homeostasis; GO:0006915 apoptotic process; GO:0006954 inflammatory response; GO:0007035 vacuolar acidification; GO:0007039 protein catabolic process in the vacuole; GO:0010155 regulation of proton transport; GO:0010272 response to silver ion; GO:0010468 regulation of…	GO:0005634 nucleus; GO:0005739 mitochondrion; GO:0005764 lysosome; GO:0005770 late endosome; GO:0005886 plasma membrane; GO:0005886 plasma membrane; GO:0016324 apical plasma membrane; GO:0016471 vacuolar proton-transporting V-type ATPase complex; GO:0030667 secretory granule membrane; GO:0030670 phagocytic vesicle membrane; GO:0045335 phagocytic vesicle	GO:0046961 proton-transporting ATPase activity, rotational mechanism; GO:0051117 ATPase binding	00190 Oxidative phosphorylation; 01100 Metabolic pathways; 04142 Lysosome; 04145 Phagosome; 04721 Synaptic vesicle cycle; 04966 Collecting duct acid secretion; 05152 Tuberculosis; 05165 Human papillomavirus infection; 05323 Rheumatoid arthritis	FALSE	FALSE	FALSE	TRUE	TRUE	FALSE	FALSE
239	ENSMUSG00000001751.10	Naglu	27419	-1.831198774	0.10442749	0.216617258	-1.122610697	0.10442749	0.216617258	GO:0007040 lysosome organization; GO:0021680 cerebellar Purkinje cell layer development; GO:0042474 middle ear morphogenesis; GO:0045475 locomotor rhythm; GO:0046548 retinal rod cell development; GO:0060119 inner ear receptor cell development	GO:0070062 extracellular exosome	GO:0004561 alpha-N-acetylglucosaminidase activity	00531 Glycosaminoglycan degradation; 01100 Metabolic pathways; 04142 Lysosome	FALSE	FALSE	FALSE	TRUE	FALSE	FALSE	FALSE
240	ENSMUSG00000001755.13	Coasy	71743	-0.902841517	0.392970145	0.543721209	-1.030869375	0.392970145	0.543721209	GO:0008152 metabolic process; GO:0009058 biosynthetic process; GO:0015937 coenzyme A biosynthetic process; GO:0015937 coenzyme A biosynthetic process; GO:0015937 coenzyme A biosynthetic process	GO:0005737 cytoplasm; GO:0005739 mitochondrion; GO:0005759 mitochondrial matrix	GO:0000166 nucleotide binding; GO:0003824 catalytic activity; GO:0004140 dephospho-CoA kinase activity; GO:0004140 dephospho-CoA kinase activity; GO:0004140 dephospho-CoA kinase activity; GO:0004595 pantetheine-phosphate adenylyltransferase activity; GO:0004595 pantetheine-phosphate adenylyltransferase activity; GO:0004595 pantetheine-phosphate adenylyltransferase activity; GO:0004595 pantetheine…	00770 Pantothenate and CoA biosynthesis; 01100 Metabolic pathways; 01240 Biosynthesis of cofactors	FALSE	FALSE	FALSE	TRUE	FALSE	FALSE	FALSE
241	ENSMUSG00000001761.8	Smo	319757	-6.652372855	0.000160071	0.004706577	-1.209108898	0.000160071	0.004706577	GO:0000122 negative regulation of transcription by RNA polymerase II; GO:0001503 ossification; GO:0001570 vasculogenesis; GO:0001649 osteoblast differentiation; GO:0001701 in utero embryonic development; GO:0001708 cell fate specification; GO:0001755 neural crest cell migration; GO:0001947 heart looping; GO:0002052 positive regulation of neuroblast proliferation; GO:0002053 positive regulation of…	GO:0005634 nucleus; GO:0005737 cytoplasm; GO:0005737 cytoplasm; GO:0005794 Golgi apparatus; GO:0005886 plasma membrane; GO:0005886 plasma membrane; GO:0005886 plasma membrane; GO:0005901 caveola; GO:0005929 cilium; GO:0005929 cilium; GO:0005929 cilium; GO:0014069 postsynaptic density; GO:0016020 membrane; GO:0016021 integral component of membrane; GO:0030425 dendrite; GO:0030425 dendrite; GO:0030…	GO:0004888 transmembrane signaling receptor activity; GO:0004930 G protein-coupled receptor activity; GO:0005113 patched binding; GO:0005113 patched binding; GO:0005515 protein binding; GO:0008144 drug binding; GO:0008144 drug binding	04340 Hedgehog signaling pathway; 04360 Axon guidance; 05200 Pathways in cancer; 05205 Proteoglycans in cancer; 05217 Basal cell carcinoma	FALSE	TRUE	FALSE	TRUE	FALSE	FALSE	TRUE
242	ENSMUSG00000001763.15	Tspan33	232670	-4.525057179	0.001934627	0.016497231	-1.24836917	0.001934627	0.016497231	GO:0046931 pore complex assembly; GO:0046931 pore complex assembly; GO:0051604 protein maturation; GO:0051604 protein maturation; GO:0051604 protein maturation; GO:0072659 protein localization to plasma membrane; GO:0072659 protein localization to plasma membrane; GO:0072659 protein localization to plasma membrane	GO:0005737 cytoplasm; GO:0005886 plasma membrane; GO:0005887 integral component of plasma membrane; GO:0009986 cell surface; GO:0016020 membrane; GO:0016021 integral component of membrane; GO:0030054 cell junction; GO:0046930 pore complex; GO:0046930 pore complex; GO:0097197 tetraspanin-enriched microdomain	GO:0019899 enzyme binding; GO:0019899 enzyme binding	NA	FALSE	FALSE	FALSE	TRUE	FALSE	FALSE	TRUE
243	ENSMUSG00000001767.6	Crnkl1	66877	-1.814265801	0.107171133	0.220559865	-1.072600995	0.107171133	0.220559865	GO:0000245 spliceosomal complex assembly; GO:0000245 spliceosomal complex assembly; GO:0000398 mRNA splicing, via spliceosome; GO:0000398 mRNA splicing, via spliceosome; GO:0006396 RNA processing; GO:0006397 mRNA processing; GO:0008380 RNA splicing	GO:0000974 Prp19 complex; GO:0005634 nucleus; GO:0005681 spliceosomal complex; GO:0071007 U2-type catalytic step 2 spliceosome; GO:0071007 U2-type catalytic step 2 spliceosome; GO:0071013 catalytic step 2 spliceosome; GO:0071013 catalytic step 2 spliceosome; GO:0071014 post-mRNA release spliceosomal complex	GO:0003723 RNA binding	03040 Spliceosome	FALSE	FALSE	FALSE	TRUE	FALSE	FALSE	FALSE
244	ENSMUSG00000001768.17	Rin2	74030	-4.293534747	0.002635836	0.019847599	-1.184801237	0.002635836	0.019847599	GO:0006897 endocytosis; GO:0007165 signal transduction; GO:0010595 positive regulation of endothelial cell migration; GO:1904906 positive regulation of endothelial cell-matrix adhesion via fibronectin; GO:2001214 positive regulation of vasculogenesis	GO:0005575 cellular_component; GO:0005737 cytoplasm	GO:0003674 molecular_function; GO:0005096 GTPase activator activity	NA	FALSE	FALSE	FALSE	TRUE	TRUE	FALSE	TRUE
245	ENSMUSG00000001773.15	Folh1	53320	-0.098700227	0.923803466	0.95261452	-1.009458075	0.923803466	0.95261452	GO:0006508 proteolysis; GO:0006508 proteolysis; GO:0006760 folic acid-containing compound metabolic process; GO:0008152 metabolic process; GO:0043065 positive regulation of apoptotic process	GO:0005886 plasma membrane; GO:0005887 integral component of plasma membrane; GO:0016020 membrane; GO:0016021 integral component of membrane	GO:0003824 catalytic activity; GO:0004180 carboxypeptidase activity; GO:0004180 carboxypeptidase activity; GO:0008233 peptidase activity; GO:0008237 metallopeptidase activity; GO:0016787 hydrolase activity; GO:0016805 dipeptidase activity; GO:0046872 metal ion binding	00250 Alanine, aspartate and glutamate metabolism; 01100 Metabolic pathways; 04977 Vitamin digestion and absorption	FALSE	FALSE	FALSE	FALSE	FALSE	FALSE	FALSE
246	ENSMUSG00000001774.9	Chordc1	66917	1.151959479	0.282582788	0.433068543	1.074259603	0.282582788	0.433068543	GO:0010824 regulation of centrosome duplication; GO:0051298 centrosome duplication; GO:0061077 chaperone-mediated protein folding; GO:1900034 regulation of cellular response to heat; GO:2000299 negative regulation of Rho-dependent protein serine/threonine kinase activity	NA	GO:0005515 protein binding; GO:0005524 ATP binding; GO:0008270 zinc ion binding; GO:0008270 zinc ion binding; GO:0043531 ADP binding; GO:0046872 metal ion binding; GO:0051879 Hsp90 protein binding	NA	FALSE	FALSE	FALSE	TRUE	FALSE	FALSE	FALSE
247	ENSMUSG00000001783.4	Rtcb	28088	-4.27350841	0.002708311	0.020117024	-1.118507481	0.002708311	0.020117024	GO:0000971 tRNA exon ligation utilizing 2',3' cyclic phosphate of 5'-exon as source of linkage phosphate; GO:0001701 in utero embryonic development; GO:0001890 placenta development; GO:0006388 tRNA splicing, via endonucleolytic cleavage and ligation; GO:0006388 tRNA splicing, via endonucleolytic cleavage and ligation; GO:0006396 RNA processing; GO:0008033 tRNA processing	GO:0005634 nucleus; GO:0005634 nucleus; GO:0005635 nuclear envelope; GO:0005654 nucleoplasm; GO:0005737 cytoplasm; GO:0005737 cytoplasm; GO:0005789 endoplasmic reticulum membrane; GO:0005829 cytosol; GO:0043231 intracellular membrane-bounded organelle; GO:0072669 tRNA-splicing ligase complex; GO:0072669 tRNA-splicing ligase complex	GO:0000166 nucleotide binding; GO:0003972 RNA ligase (ATP) activity; GO:0003972 RNA ligase (ATP) activity; GO:0005525 GTP binding; GO:0008452 RNA ligase activity; GO:0016874 ligase activity; GO:0017166 vinculin binding; GO:0046872 metal ion binding	NA	FALSE	FALSE	FALSE	TRUE	FALSE	FALSE	FALSE
248	ENSMUSG00000001785.14	Pwp1	103136	-0.833915683	0.428512789	0.578105202	-1.027348785	0.428512789	0.578105202	GO:0033140 negative regulation of peptidyl-serine phosphorylation of STAT protein; GO:0034773 histone H4-K20 trimethylation; GO:0042254 ribosome biogenesis; GO:1901838 positive regulation of transcription of nucleolar large rRNA by RNA polymerase I; GO:2000738 positive regulation of stem cell differentiation	GO:0005634 nucleus; GO:0005634 nucleus; GO:0005694 chromosome; GO:0005730 nucleolus; GO:0005794 Golgi apparatus	GO:1990889 H4K20me3 modified histone binding	NA	FALSE	FALSE	FALSE	TRUE	FALSE	FALSE	FALSE
249	ENSMUSG00000001786.15	Fbxo7	69754	0.636035339	0.542508974	0.677538214	1.031255674	0.542508974	0.677538214	GO:0000422 autophagy of mitochondrion; GO:0006511 ubiquitin-dependent protein catabolic process; GO:0006626 protein targeting to mitochondrion; GO:0010975 regulation of neuron projection development; GO:0016567 protein ubiquitination; GO:0031647 regulation of protein stability; GO:0040012 regulation of locomotion; GO:0045620 negative regulation of lymphocyte differentiation; GO:0045620 negative r…	GO:0000151 ubiquitin ligase complex; GO:0005634 nucleus; GO:0005634 nucleus; GO:0005654 nucleoplasm; GO:0005737 cytoplasm; GO:0005739 mitochondrion; GO:0005739 mitochondrion; GO:0005829 cytosol; GO:0019005 SCF ubiquitin ligase complex; GO:0032991 protein-containing complex; GO:0097409 glial cytoplasmic inclusion; GO:0097414 classical Lewy body; GO:0097462 Lewy neurite; GO:1990037 Lewy body core; …	GO:0019901 protein kinase binding; GO:0019901 protein kinase binding; GO:0019901 protein kinase binding; GO:0031625 ubiquitin protein ligase binding; GO:0043130 ubiquitin binding; GO:0046982 protein heterodimerization activity; GO:1990756 ubiquitin ligase-substrate adaptor activity	NA	FALSE	FALSE	FALSE	TRUE	FALSE	FALSE	FALSE
250	ENSMUSG00000001794.14	Capns1	12336	3.778849001	0.005392343	0.030406308	1.114448161	0.005392343	0.030406308	NA	GO:0005737 cytoplasm; GO:0005829 cytosol; GO:0005886 plasma membrane; GO:0005886 plasma membrane; GO:0016020 membrane	GO:0004198 calcium-dependent cysteine-type endopeptidase activity; GO:0004198 calcium-dependent cysteine-type endopeptidase activity; GO:0005509 calcium ion binding; GO:0005515 protein binding; GO:0044877 protein-containing complex binding; GO:0046872 metal ion binding	NA	FALSE	FALSE	FALSE	TRUE	FALSE	FALSE	TRUE
251	ENSMUSG00000001802.17	Lrp3	435965	-2.407903992	0.042633473	0.115651375	-1.063984196	0.042633473	0.115651375	GO:0010628 positive regulation of gene expression; GO:0010629 negative regulation of gene expression; GO:0045599 negative regulation of fat cell differentiation; GO:0045669 positive regulation of osteoblast differentiation	GO:0005575 cellular_component	GO:0005515 protein binding	NA	FALSE	TRUE	FALSE	TRUE	FALSE	TRUE	TRUE
252	ENSMUSG00000001827.13	Folr1	14275	-0.822955277	0.434365919	0.583699597	-1.166657479	0.434365919	0.583699597	GO:0001947 heart looping; GO:0003147 neural crest cell migration involved in heart formation; GO:0003253 cardiac neural crest cell migration involved in outflow tract morphogenesis; GO:0006620 posttranslational protein targeting to endoplasmic reticulum membrane; GO:0007155 cell adhesion; GO:0007342 fusion of sperm to egg plasma membrane involved in single fertilization; GO:0015884 folic acid tra…	GO:0005576 extracellular region; GO:0005634 nucleus; GO:0005768 endosome; GO:0005886 plasma membrane; GO:0005903 brush border; GO:0016020 membrane; GO:0016323 basolateral plasma membrane; GO:0016324 apical plasma membrane; GO:0031225 anchored component of membrane; GO:0031362 anchored component of external side of plasma membrane; GO:0031362 anchored component of external side of plasma membrane;…	GO:0005542 folic acid binding; GO:0005542 folic acid binding; GO:0008144 drug binding; GO:0038023 signaling receptor activity; GO:0038023 signaling receptor activity; GO:0051870 methotrexate binding; GO:0061714 folic acid receptor activity; GO:0061714 folic acid receptor activity	01523 Antifolate resistance; 04144 Endocytosis	FALSE	FALSE	FALSE	TRUE	FALSE	FALSE	FALSE
253	ENSMUSG00000001829.18	Clpb	20480	2.406507738	0.042726481	0.115840256	1.091116406	0.042726481	0.115840256	GO:0006986 response to unfolded protein; GO:0034605 cellular response to heat; GO:0034605 cellular response to heat; GO:0039529 RIG-I signaling pathway	GO:0005737 cytoplasm; GO:0005739 mitochondrion; GO:0005758 mitochondrial intermembrane space	GO:0000166 nucleotide binding; GO:0005524 ATP binding; GO:0016787 hydrolase activity; GO:0016887 ATPase activity	04213 Longevity regulating pathway - multiple species	FALSE	FALSE	FALSE	TRUE	TRUE	TRUE	TRUE
254	ENSMUSG00000001833.18	Septin7	235072	-2.605356638	0.031343359	0.093959929	-1.070006157	0.031343359	0.093959929	GO:0000281 mitotic cytokinesis; GO:0007049 cell cycle; GO:0007283 spermatogenesis; GO:0030154 cell differentiation; GO:0030865 cortical cytoskeleton organization; GO:0031270 pseudopodium retraction; GO:0034613 cellular protein localization; GO:0048668 collateral sprouting; GO:0051301 cell division; GO:0060271 cilium assembly; GO:0060997 dendritic spine morphogenesis; GO:0061640 cytoskeleton-depen…	GO:0000775 chromosome, centromeric region; GO:0000776 kinetochore; GO:0001725 stress fiber; GO:0005634 nucleus; GO:0005694 chromosome; GO:0005737 cytoplasm; GO:0005856 cytoskeleton; GO:0005929 cilium; GO:0005930 axoneme; GO:0005938 cell cortex; GO:0005940 septin ring; GO:0005940 septin ring; GO:0015630 microtubule cytoskeleton; GO:0016020 membrane; GO:0031105 septin complex; GO:0031105 septin com…	GO:0000166 nucleotide binding; GO:0003924 GTPase activity; GO:0005515 protein binding; GO:0005525 GTP binding; GO:0042802 identical protein binding; GO:0060090 molecular adaptor activity	NA	FALSE	FALSE	FALSE	TRUE	TRUE	FALSE	FALSE
255	ENSMUSG00000001844.11	Zdhhc4	72881	-4.347203398	0.002451746	0.019157432	-1.211647878	0.002451746	0.019157432	GO:0006612 protein targeting to membrane; GO:0018230 peptidyl-L-cysteine S-palmitoylation	GO:0005783 endoplasmic reticulum; GO:0005783 endoplasmic reticulum; GO:0005794 Golgi apparatus; GO:0005794 Golgi apparatus; GO:0005886 plasma membrane; GO:0016020 membrane; GO:0016021 integral component of membrane	GO:0016740 transferase activity; GO:0016746 transferase activity, transferring acyl groups; GO:0019706 protein-cysteine S-palmitoyltransferase activity	NA	FALSE	FALSE	FALSE	TRUE	FALSE	FALSE	FALSE
256	ENSMUSG00000001847.15	Rac1	19353	-2.682363755	0.027812181	0.086807718	-1.069422977	0.027812181	0.086807718	GO:0001764 neuron migration; GO:0001934 positive regulation of protein phosphorylation; GO:0002093 auditory receptor cell morphogenesis; GO:0002551 mast cell chemotaxis; GO:0003382 epithelial cell morphogenesis; GO:0006897 endocytosis; GO:0006911 phagocytosis, engulfment; GO:0006935 chemotaxis; GO:0006972 hyperosmotic response; GO:0007010 cytoskeleton organization; GO:0007015 actin filament organ…	GO:0000139 Golgi membrane; GO:0000242 pericentriolar material; GO:0001891 phagocytic cup; GO:0005622 intracellular; GO:0005634 nucleus; GO:0005737 cytoplasm; GO:0005737 cytoplasm; GO:0005737 cytoplasm; GO:0005802 trans-Golgi network; GO:0005829 cytosol; GO:0005856 cytoskeleton; GO:0005884 actin filament; GO:0005886 plasma membrane; GO:0005886 plasma membrane; GO:0005886 plasma membrane; GO:000588…	GO:0000166 nucleotide binding; GO:0003924 GTPase activity; GO:0003924 GTPase activity; GO:0003924 GTPase activity; GO:0005515 protein binding; GO:0005525 GTP binding; GO:0005525 GTP binding; GO:0005525 GTP binding; GO:0016787 hydrolase activity; GO:0017137 Rab GTPase binding; GO:0019899 enzyme binding; GO:0019901 protein kinase binding; GO:0019901 protein kinase binding; GO:0030742 GTP-dependent …	04010 MAPK signaling pathway; 04014 Ras signaling pathway; 04015 Rap1 signaling pathway; 04024 cAMP signaling pathway; 04062 Chemokine signaling pathway; 04071 Sphingolipid signaling pathway; 04145 Phagosome; 04151 PI3K-Akt signaling pathway; 04310 Wnt signaling pathway; 04360 Axon guidance; 04370 VEGF signaling pathway; 04380 Osteoclast differentiation; 04510 Focal adhesion; 04520 Adherens junct…	FALSE	FALSE	TRUE	TRUE	FALSE	FALSE	TRUE
257	ENSMUSG00000001855.16	Nup214	227720	-1.003453099	0.345010907	0.495821578	-1.031259017	0.345010907	0.495821578	GO:0000278 mitotic cell cycle; GO:0006405 RNA export from nucleus; GO:0006406 mRNA export from nucleus; GO:0006406 mRNA export from nucleus; GO:0006606 protein import into nucleus; GO:0006606 protein import into nucleus; GO:0006611 protein export from nucleus; GO:0015031 protein transport; GO:0046822 regulation of nucleocytoplasmic transport; GO:0051028 mRNA transport; GO:0051726 regulation of ce…	GO:0005634 nucleus; GO:0005635 nuclear envelope; GO:0005643 nuclear pore; GO:1990876 cytoplasmic side of nuclear pore	GO:0005049 nuclear export signal receptor activity; GO:0008139 nuclear localization sequence binding; GO:0008139 nuclear localization sequence binding; GO:0017056 structural constituent of nuclear pore; GO:0017056 structural constituent of nuclear pore	03013 RNA transport; 05014 Amyotrophic lateral sclerosis	FALSE	FALSE	FALSE	TRUE	FALSE	FALSE	TRUE
258	ENSMUSG00000001864.14	Aif1l	108897	-4.300346487	0.002611664	0.019759756	-1.160591147	0.002611664	0.019759756	GO:0051017 actin filament bundle assembly; GO:0097178 ruffle assembly	GO:0005737 cytoplasm; GO:0005856 cytoskeleton; GO:0005884 actin filament; GO:0005884 actin filament; GO:0005886 plasma membrane; GO:0005925 focal adhesion; GO:0015629 actin cytoskeleton; GO:0016020 membrane; GO:0032587 ruffle membrane; GO:0032991 protein-containing complex; GO:0042995 cell projection	GO:0003779 actin binding; GO:0005509 calcium ion binding; GO:0046872 metal ion binding; GO:0051015 actin filament binding; GO:0051015 actin filament binding	NA	FALSE	FALSE	FALSE	TRUE	FALSE	FALSE	TRUE
259	ENSMUSG00000001870.17	Ltbp1	268977	-3.627903584	0.006700005	0.034537959	-1.185627308	0.006700005	0.034537959	GO:0003281 ventricular septum development; GO:0007179 transforming growth factor beta receptor signaling pathway; GO:0032967 positive regulation of collagen biosynthetic process; GO:0035583 sequestering of TGFbeta in extracellular matrix; GO:0035904 aorta development; GO:0060976 coronary vasculature development; GO:1901388 regulation of transforming growth factor beta activation	GO:0001527 microfibril; GO:0005576 extracellular region; GO:0005737 cytoplasm; GO:0005739 mitochondrion; GO:0030425 dendrite; GO:0031012 extracellular matrix; GO:0031012 extracellular matrix; GO:0032991 protein-containing complex; GO:0038045 large latent transforming growth factor-beta complex; GO:0043025 neuronal cell body; GO:0048471 perinuclear region of cytoplasm; GO:0062023 collagen-containi…	GO:0005201 extracellular matrix structural constituent; GO:0005509 calcium ion binding; GO:0019838 growth factor binding; GO:0050431 transforming growth factor beta binding; GO:0050436 microfibril binding; GO:0050436 microfibril binding	04350 TGF-beta signaling pathway	FALSE	FALSE	FALSE	TRUE	FALSE	FALSE	TRUE
260	ENSMUSG00000001891.17	Ugp2	216558	1.792699845	0.110764117	0.22568471	1.069522179	0.110764117	0.22568471	GO:0005977 glycogen metabolic process; GO:0005978 glycogen biosynthetic process; GO:0006011 UDP-glucose metabolic process; GO:0006011 UDP-glucose metabolic process; GO:0007420 brain development; GO:0019255 glucose 1-phosphate metabolic process	GO:0005737 cytoplasm; GO:0005737 cytoplasm	GO:0003983 UTP:glucose-1-phosphate uridylyltransferase activity; GO:0003983 UTP:glucose-1-phosphate uridylyltransferase activity; GO:0005536 glucose binding; GO:0016740 transferase activity; GO:0016779 nucleotidyltransferase activity; GO:0032557 pyrimidine ribonucleotide binding; GO:0042802 identical protein binding; GO:0046872 metal ion binding; GO:0070569 uridylyltransferase activity	00040 Pentose and glucuronate interconversions; 00052 Galactose metabolism; 00500 Starch and sucrose metabolism; 00520 Amino sugar and nucleotide sugar metabolism; 01100 Metabolic pathways; 01240 Biosynthesis of cofactors	FALSE	FALSE	FALSE	TRUE	FALSE	TRUE	TRUE
261	ENSMUSG00000001901.16	Kcnh6	192775	0.816886666	0.437630379	0.58697248	1.153301645	0.437630379	0.58697248	GO:0006813 potassium ion transport; GO:0042391 regulation of membrane potential; GO:0071805 potassium ion transmembrane transport; GO:0086091 regulation of heart rate by cardiac conduction	GO:0005887 integral component of plasma membrane; GO:0005887 integral component of plasma membrane	GO:0005242 inward rectifier potassium channel activity; GO:0005249 voltage-gated potassium channel activity; GO:0005249 voltage-gated potassium channel activity; GO:0044877 protein-containing complex binding	NA	FALSE	FALSE	FALSE	TRUE	FALSE	FALSE	TRUE
262	ENSMUSG00000001909.17	Trmt1	212528	-1.247313282	0.247542298	0.394525909	-1.049585918	0.247542298	0.394525909	GO:0002940 tRNA N2-guanine methylation; GO:0008033 tRNA processing; GO:0032259 methylation	GO:0005634 nucleus	GO:0000049 tRNA binding; GO:0003723 RNA binding; GO:0004809 tRNA (guanine-N2-)-methyltransferase activity; GO:0004809 tRNA (guanine-N2-)-methyltransferase activity; GO:0008168 methyltransferase activity; GO:0016740 transferase activity; GO:0046872 metal ion binding	NA	FALSE	FALSE	FALSE	TRUE	FALSE	FALSE	FALSE
263	ENSMUSG00000001910.6	Nacc1	66830	-4.574896909	0.001811888	0.015874483	-1.12729058	0.001811888	0.015874483	GO:0006357 regulation of transcription by RNA polymerase II; GO:0008284 positive regulation of cell population proliferation; GO:0045892 negative regulation of transcription, DNA-templated	GO:0005634 nucleus; GO:0005634 nucleus; GO:0005654 nucleoplasm; GO:0005737 cytoplasm; GO:0030054 cell junction; GO:0043231 intracellular membrane-bounded organelle	GO:0000978 RNA polymerase II cis-regulatory region sequence-specific DNA binding; GO:0003700 DNA-binding transcription factor activity; GO:0005515 protein binding	NA	FALSE	FALSE	TRUE	TRUE	TRUE	FALSE	TRUE
264	ENSMUSG00000001911.17	Nfix	18032	-1.857879965	0.100239005	0.210316282	-1.052143663	0.100239005	0.210316282	GO:0000122 negative regulation of transcription by RNA polymerase II; GO:0000122 negative regulation of transcription by RNA polymerase II; GO:0000122 negative regulation of transcription by RNA polymerase II; GO:0006260 DNA replication; GO:0006355 regulation of transcription, DNA-templated; GO:0021549 cerebellum development; GO:0021680 cerebellar Purkinje cell layer development; GO:0021707 cereb…	GO:0005622 intracellular; GO:0005634 nucleus	GO:0000977 RNA polymerase II transcription regulatory region sequence-specific DNA binding; GO:0000981 DNA-binding transcription factor activity, RNA polymerase II-specific; GO:0001228 DNA-binding transcription activator activity, RNA polymerase II-specific; GO:0003677 DNA binding; GO:0003700 DNA-binding transcription factor activity; GO:0005515 protein binding; GO:1990837 sequence-specific doubl…	NA	TRUE	TRUE	TRUE	TRUE	TRUE	TRUE	TRUE
265	ENSMUSG00000001918.18	Slc1a5	20514	3.389261632	0.009503715	0.043511754	1.266242487	0.009503715	0.043511754	GO:0006865 amino acid transport; GO:0006868 glutamine transport; GO:0010585 glutamine secretion; GO:0015825 L-serine transport; GO:0070207 protein homotrimerization; GO:0140009 L-aspartate import across plasma membrane; GO:0140009 L-aspartate import across plasma membrane; GO:1903803 L-glutamine import across plasma membrane	GO:0005886 plasma membrane; GO:0005886 plasma membrane; GO:0009925 basal plasma membrane; GO:0016020 membrane; GO:0016021 integral component of membrane	GO:0015175 neutral amino acid transmembrane transporter activity; GO:0015183 L-aspartate transmembrane transporter activity; GO:0015183 L-aspartate transmembrane transporter activity; GO:0015186 L-glutamine transmembrane transporter activity; GO:0015194 L-serine transmembrane transporter activity; GO:0015293 symporter activity; GO:0046872 metal ion binding	04974 Protein digestion and absorption; 05230 Central carbon metabolism in cancer	FALSE	FALSE	FALSE	TRUE	FALSE	FALSE	FALSE
266	ENSMUSG00000001924.16	Uba1	22201	-1.217145415	0.258216608	0.405768956	-1.030188241	0.258216608	0.405768956	GO:0006464 cellular protein modification process; GO:0006511 ubiquitin-dependent protein catabolic process; GO:0006974 cellular response to DNA damage stimulus; GO:0006974 cellular response to DNA damage stimulus; GO:0016567 protein ubiquitination; GO:0032446 protein modification by small protein conjugation	GO:0000792 heterochromatin; GO:0005634 nucleus; GO:0005634 nucleus; GO:0005654 nucleoplasm; GO:0005737 cytoplasm; GO:0005737 cytoplasm; GO:0005739 mitochondrion; GO:0005765 lysosomal membrane; GO:0005829 cytosol; GO:0010008 endosome membrane; GO:0030057 desmosome; GO:0030867 rough endoplasmic reticulum membrane	GO:0000166 nucleotide binding; GO:0004839 ubiquitin activating enzyme activity; GO:0004839 ubiquitin activating enzyme activity; GO:0004839 ubiquitin activating enzyme activity; GO:0005515 protein binding; GO:0005524 ATP binding; GO:0008641 ubiquitin-like modifier activating enzyme activity; GO:0016874 ligase activity	04120 Ubiquitin mediated proteolysis; 05012 Parkinson disease; 05022 Pathways of neurodegeneration - multiple diseases	FALSE	FALSE	FALSE	TRUE	FALSE	FALSE	FALSE
267	ENSMUSG00000001930.18	Vwf	22371	-3.055306587	0.015685226	0.060378348	-1.303747025	0.015685226	0.060378348	GO:0001889 liver development; GO:0001890 placenta development; GO:0007155 cell adhesion; GO:0007596 blood coagulation; GO:0007596 blood coagulation; GO:0007596 blood coagulation; GO:0007599 hemostasis; GO:0007599 hemostasis; GO:0007599 hemostasis; GO:0030168 platelet activation; GO:0031589 cell-substrate adhesion; GO:0031589 cell-substrate adhesion; GO:0031589 cell-substrate adhesion	GO:0005576 extracellular region; GO:0005615 extracellular space; GO:0005615 extracellular space; GO:0005615 extracellular space; GO:0005737 cytoplasm; GO:0005783 endoplasmic reticulum; GO:0009897 external side of plasma membrane; GO:0031012 extracellular matrix; GO:0033093 Weibel-Palade body; GO:0062023 collagen-containing extracellular matrix; GO:0062023 collagen-containing extracellular matrix	GO:0002020 protease binding; GO:0005178 integrin binding; GO:0005201 extracellular matrix structural constituent; GO:0005515 protein binding; GO:0005518 collagen binding; GO:0019865 immunoglobulin binding; GO:0042802 identical protein binding; GO:0047485 protein N-terminus binding; GO:0051087 chaperone binding	04151 PI3K-Akt signaling pathway; 04510 Focal adhesion; 04512 ECM-receptor interaction; 04610 Complement and coagulation cascades; 04611 Platelet activation; 04613 Neutrophil extracellular trap formation; 05165 Human papillomavirus infection; 05171 Coronavirus disease - COVID-19	FALSE	FALSE	FALSE	TRUE	FALSE	FALSE	TRUE
268	ENSMUSG00000001942.9	Siae	22619	2.930523897	0.018973183	0.068027268	1.143474151	0.018973183	0.068027268	GO:0002682 regulation of immune system process; GO:0005975 carbohydrate metabolic process	GO:0005737 cytoplasm; GO:0005764 lysosome	GO:0001681 sialate O-acetylesterase activity; GO:0016787 hydrolase activity; GO:0052689 carboxylic ester hydrolase activity	NA	FALSE	FALSE	FALSE	TRUE	FALSE	TRUE	TRUE
269	ENSMUSG00000001943.9	Vsig2	57276	2.556414011	0.033822484	0.099053989	1.727798297	0.033822484	0.099053989	GO:0008150 biological_process	GO:0005887 integral component of plasma membrane; GO:0016020 membrane; GO:0016021 integral component of membrane	GO:0003674 molecular_function	NA	FALSE	FALSE	FALSE	FALSE	FALSE	FALSE	FALSE
270	ENSMUSG00000001946.15	Esam	69524	-1.88574261	0.0960358	0.204194724	-1.098789194	0.0960358	0.204194724	GO:0007155 cell adhesion; GO:0007156 homophilic cell adhesion via plasma membrane adhesion molecules; GO:0016338 calcium-independent cell-cell adhesion via plasma membrane cell-adhesion molecules; GO:0030833 regulation of actin filament polymerization; GO:0034613 cellular protein localization; GO:0070830 bicellular tight junction assembly; GO:0098609 cell-cell adhesion; GO:0098609 cell-cell adhes…	GO:0005886 plasma membrane; GO:0005886 plasma membrane; GO:0005911 cell-cell junction; GO:0005912 adherens junction; GO:0005923 bicellular tight junction; GO:0016020 membrane; GO:0016021 integral component of membrane; GO:0030054 cell junction; GO:0032991 protein-containing complex	GO:0098632 cell-cell adhesion mediator activity	04514 Cell adhesion molecules; 04670 Leukocyte transendothelial migration	FALSE	FALSE	FALSE	TRUE	FALSE	FALSE	TRUE
271	ENSMUSG00000001948.11	Spa17	20686	3.801648256	0.005219814	0.029808716	1.450384385	0.005219814	0.029808716	GO:0007339 binding of sperm to zona pellucida	GO:0005737 cytoplasm; GO:0005737 cytoplasm; GO:0005737 cytoplasm; GO:0005929 cilium; GO:0005929 cilium; GO:0005929 cilium; GO:0009897 external side of plasma membrane; GO:0016020 membrane; GO:0031514 motile cilium; GO:0035686 sperm fibrous sheath; GO:0035686 sperm fibrous sheath; GO:0035686 sperm fibrous sheath; GO:0097228 sperm principal piece; GO:0097228 sperm principal piece; GO:0097228 sperm …	GO:0005516 calmodulin binding	NA	FALSE	FALSE	FALSE	TRUE	FALSE	FALSE	FALSE
272	ENSMUSG00000001962.9	Fam50a	108160	-2.030391546	0.076793874	0.174107775	-1.068650552	0.076793874	0.174107775	GO:0006325 chromatin organization	GO:0005634 nucleus; GO:0005634 nucleus; GO:0005654 nucleoplasm	NA	NA	FALSE	FALSE	FALSE	TRUE	FALSE	FALSE	FALSE
273	ENSMUSG00000001964.15	Emd	13726	-1.95863195	0.08582233	0.188784688	-1.064911322	0.08582233	0.188784688	GO:0035914 skeletal muscle cell differentiation; GO:0035914 skeletal muscle cell differentiation; GO:0046827 positive regulation of protein export from nucleus; GO:0048147 negative regulation of fibroblast proliferation; GO:0060828 regulation of canonical Wnt signaling pathway; GO:0071363 cellular response to growth factor stimulus; GO:0090090 negative regulation of canonical Wnt signaling pathwa…	GO:0005634 nucleus; GO:0005635 nuclear envelope; GO:0005635 nuclear envelope; GO:0005635 nuclear envelope; GO:0005637 nuclear inner membrane; GO:0005637 nuclear inner membrane; GO:0005637 nuclear inner membrane; GO:0005640 nuclear outer membrane; GO:0005652 nuclear lamina; GO:0005654 nucleoplasm; GO:0005737 cytoplasm; GO:0005783 endoplasmic reticulum; GO:0005819 spindle; GO:0005819 spindle; GO:00…	GO:0003779 actin binding; GO:0003779 actin binding; GO:0005515 protein binding; GO:0048487 beta-tubulin binding; GO:0048487 beta-tubulin binding	05410 Hypertrophic cardiomyopathy; 05412 Arrhythmogenic right ventricular cardiomyopathy; 05414 Dilated cardiomyopathy	FALSE	FALSE	FALSE	TRUE	FALSE	FALSE	TRUE
274	ENSMUSG00000001983.8	Taco1	70207	1.176867658	0.273059398	0.422452843	1.070870203	0.273059398	0.422452843	GO:0006417 regulation of translation; GO:0033617 mitochondrial cytochrome c oxidase assembly; GO:0061743 motor learning; GO:0070129 regulation of mitochondrial translation; GO:1904959 regulation of cytochrome-c oxidase activity	GO:0005739 mitochondrion; GO:0005739 mitochondrion; GO:0005739 mitochondrion; GO:0005739 mitochondrion	GO:0003729 mRNA binding; GO:0005515 protein binding; GO:0019843 rRNA binding; GO:0097177 mitochondrial ribosome binding	NA	FALSE	FALSE	FALSE	FALSE	FALSE	FALSE	FALSE
275	ENSMUSG00000001985.10	Grik3	14807	1.932706897	0.089329434	0.193914131	1.083491743	0.089329434	0.193914131	GO:0006811 ion transport; GO:0007215 glutamate receptor signaling pathway; GO:0007216 G protein-coupled glutamate receptor signaling pathway; GO:0035249 synaptic transmission, glutamatergic; GO:0042391 regulation of membrane potential; GO:0050804 modulation of chemical synaptic transmission; GO:0051967 negative regulation of synaptic transmission, glutamatergic	GO:0005886 plasma membrane; GO:0005886 plasma membrane; GO:0005887 integral component of plasma membrane; GO:0016020 membrane; GO:0016021 integral component of membrane; GO:0030054 cell junction; GO:0030424 axon; GO:0030425 dendrite; GO:0032839 dendrite cytoplasm; GO:0032983 kainate selective glutamate receptor complex; GO:0042734 presynaptic membrane; GO:0043195 terminal bouton; GO:0043204 perik…	GO:0001640 adenylate cyclase inhibiting G protein-coupled glutamate receptor activity; GO:0004970 ionotropic glutamate receptor activity; GO:0005216 ion channel activity; GO:0005515 protein binding; GO:0008066 glutamate receptor activity; GO:0008066 glutamate receptor activity; GO:0015276 ligand-gated ion channel activity; GO:0015277 kainate selective glutamate receptor activity; GO:0015277 kaina…	04080 Neuroactive ligand-receptor interaction; 04724 Glutamatergic synapse	FALSE	FALSE	FALSE	TRUE	TRUE	TRUE	TRUE
276	ENSMUSG00000001986.17	Gria3	53623	6.115186893	0.000284129	0.006005942	1.248365784	0.000284129	0.006005942	GO:0001919 regulation of receptor recycling; GO:0006811 ion transport	GO:0005886 plasma membrane; GO:0014069 postsynaptic density; GO:0016020 membrane; GO:0016021 integral component of membrane; GO:0030054 cell junction; GO:0030425 dendrite; GO:0032279 asymmetric synapse; GO:0032281 AMPA glutamate receptor complex; GO:0032281 AMPA glutamate receptor complex; GO:0032281 AMPA glutamate receptor complex; GO:0032991 protein-containing complex; GO:0043025 neuronal cell …	GO:0001540 amyloid-beta binding; GO:0004970 ionotropic glutamate receptor activity; GO:0004971 AMPA glutamate receptor activity; GO:0004971 AMPA glutamate receptor activity; GO:0005216 ion channel activity; GO:0005515 protein binding; GO:0015276 ligand-gated ion channel activity; GO:0030165 PDZ domain binding; GO:0038023 signaling receptor activity; GO:1904315 transmitter-gated ion channel activi…	04024 cAMP signaling pathway; 04080 Neuroactive ligand-receptor interaction; 04713 Circadian entrainment; 04723 Retrograde endocannabinoid signaling; 04724 Glutamatergic synapse; 04728 Dopaminergic synapse; 04730 Long-term depression; 05016 Huntington disease; 05017 Spinocerebellar ataxia; 05022 Pathways of neurodegeneration - multiple diseases; 05031 Amphetamine addiction; 05033 Nicotine addicti…	FALSE	FALSE	FALSE	TRUE	FALSE	TRUE	TRUE
277	ENSMUSG00000001988.10	Npas1	18142	2.653812049	0.029071343	0.089347752	1.146350168	0.029071343	0.089347752	GO:0000122 negative regulation of transcription by RNA polymerase II; GO:0001964 startle response; GO:0006355 regulation of transcription, DNA-templated; GO:0006357 regulation of transcription by RNA polymerase II; GO:0042711 maternal behavior; GO:0045892 negative regulation of transcription, DNA-templated	GO:0000790 nuclear chromatin; GO:0005634 nucleus	GO:0000977 RNA polymerase II transcription regulatory region sequence-specific DNA binding; GO:0000981 DNA-binding transcription factor activity, RNA polymerase II-specific; GO:0003677 DNA binding; GO:0005515 protein binding; GO:0046982 protein heterodimerization activity; GO:0046983 protein dimerization activity	NA	FALSE	FALSE	FALSE	FALSE	FALSE	FALSE	FALSE
278	ENSMUSG00000001995.10	Sipa1l2	244668	-0.576975668	0.579817817	0.70688693	-1.028718413	0.579817817	0.70688693	GO:0008150 biological_process; GO:0051056 regulation of small GTPase mediated signal transduction	GO:0005575 cellular_component	GO:0003674 molecular_function; GO:0005096 GTPase activator activity	04015 Rap1 signaling pathway	FALSE	FALSE	FALSE	TRUE	TRUE	TRUE	FALSE
279	ENSMUSG00000001998.16	Ap4e1	108011	3.876539683	0.004693441	0.028043224	1.269065212	0.004693441	0.028043224	GO:0006886 intracellular protein transport; GO:0006898 receptor-mediated endocytosis; GO:0015031 protein transport; GO:0016192 vesicle-mediated transport	GO:0005794 Golgi apparatus; GO:0005802 trans-Golgi network; GO:0016020 membrane; GO:0030117 membrane coat; GO:0030124 AP-4 adaptor complex; GO:0030124 AP-4 adaptor complex	GO:0005515 protein binding	04142 Lysosome	FALSE	TRUE	FALSE	TRUE	FALSE	FALSE	TRUE
280	ENSMUSG00000001999.16	Blvra	109778	1.637282699	0.140189072	0.264635485	1.088299277	0.140189072	0.264635485	GO:0042167 heme catabolic process; GO:0055114 oxidation-reduction process	GO:0005737 cytoplasm; GO:0005829 cytosol	GO:0000166 nucleotide binding; GO:0004074 biliverdin reductase (NAD(P)+) activity; GO:0004074 biliverdin reductase (NAD(P)+) activity; GO:0004074 biliverdin reductase (NAD(P)+) activity; GO:0008270 zinc ion binding; GO:0016491 oxidoreductase activity; GO:0046872 metal ion binding	00860 Porphyrin and chlorophyll metabolism; 01100 Metabolic pathways	FALSE	FALSE	FALSE	TRUE	FALSE	FALSE	FALSE
281	ENSMUSG00000002006.13	Pdzd4	245469	0.630396876	0.546008409	0.679994997	1.017586715	0.546008409	0.679994997	NA	GO:0005737 cytoplasm	NA	NA	FALSE	FALSE	TRUE	TRUE	FALSE	FALSE	TRUE
282	ENSMUSG00000002010.18	Idh3g	15929	3.812086492	0.005142804	0.029537668	1.153284026	0.005142804	0.029537668	GO:0006099 tricarboxylic acid cycle; GO:0006099 tricarboxylic acid cycle; GO:0006102 isocitrate metabolic process; GO:0006102 isocitrate metabolic process; GO:0006103 2-oxoglutarate metabolic process; GO:0006734 NADH metabolic process; GO:0045926 negative regulation of growth; GO:0055114 oxidation-reduction process	GO:0005730 nucleolus; GO:0005739 mitochondrion; GO:0005739 mitochondrion; GO:0005739 mitochondrion	GO:0000166 nucleotide binding; GO:0000287 magnesium ion binding; GO:0004449 isocitrate dehydrogenase (NAD+) activity; GO:0004449 isocitrate dehydrogenase (NAD+) activity; GO:0005524 ATP binding; GO:0016616 oxidoreductase activity, acting on the CH-OH group of donors, NAD or NADP as acceptor; GO:0046872 metal ion binding; GO:0051287 NAD binding	00020 Citrate cycle (TCA cycle); 01100 Metabolic pathways; 01200 Carbon metabolism; 01210 2-Oxocarboxylic acid metabolism; 01230 Biosynthesis of amino acids	FALSE	FALSE	FALSE	TRUE	FALSE	FALSE	FALSE
283	ENSMUSG00000002012.14	Pnck	93843	4.376692724	0.002356553	0.018619066	1.143657432	0.002356553	0.018619066	GO:0006468 protein phosphorylation; GO:0016310 phosphorylation; GO:0018105 peptidyl-serine phosphorylation	GO:0005622 intracellular; GO:0005634 nucleus; GO:0005737 cytoplasm	GO:0000166 nucleotide binding; GO:0004672 protein kinase activity; GO:0004674 protein serine/threonine kinase activity; GO:0004683 calmodulin-dependent protein kinase activity; GO:0004683 calmodulin-dependent protein kinase activity; GO:0005516 calmodulin binding; GO:0005524 ATP binding; GO:0016301 kinase activity; GO:0016740 transferase activity	NA	FALSE	FALSE	FALSE	FALSE	FALSE	FALSE	FALSE
284	ENSMUSG00000002014.13	Ssr4	20832	1.501371553	0.171638269	0.305385789	1.061521223	0.171638269	0.305385789	GO:0008150 biological_process	GO:0005783 endoplasmic reticulum; GO:0005784 Sec61 translocon complex; GO:0012505 endomembrane system; GO:0016020 membrane; GO:0016021 integral component of membrane	GO:0003674 molecular_function	04141 Protein processing in endoplasmic reticulum	FALSE	FALSE	FALSE	FALSE	FALSE	FALSE	FALSE
285	ENSMUSG00000002015.6	Bcap31	27061	-1.638017384	0.140034371	0.264462567	-1.067207846	0.140034371	0.264462567	GO:0006886 intracellular protein transport; GO:0006888 endoplasmic reticulum to Golgi vesicle-mediated transport; GO:0006888 endoplasmic reticulum to Golgi vesicle-mediated transport; GO:0006888 endoplasmic reticulum to Golgi vesicle-mediated transport; GO:0006915 apoptotic process; GO:0006955 immune response; GO:0007204 positive regulation of cytosolic calcium ion concentration; GO:0007283 sperm…	GO:0000139 Golgi membrane; GO:0005783 endoplasmic reticulum; GO:0005783 endoplasmic reticulum; GO:0005789 endoplasmic reticulum membrane; GO:0005789 endoplasmic reticulum membrane; GO:0005811 lipid droplet; GO:0005886 plasma membrane; GO:0005887 integral component of plasma membrane; GO:0016020 membrane; GO:0016021 integral component of membrane; GO:0030136 clathrin-coated vesicle; GO:0032580 Gol…	GO:0005515 protein binding; GO:0042288 MHC class I protein binding; GO:0044877 protein-containing complex binding	04141 Protein processing in endoplasmic reticulum; 05165 Human papillomavirus infection	FALSE	FALSE	FALSE	TRUE	TRUE	TRUE	TRUE
286	ENSMUSG00000002017.11	Fam98a	72722	2.10201422	0.068705606	0.161647708	1.073605356	0.068705606	0.161647708	GO:0006479 protein methylation; GO:0008284 positive regulation of cell population proliferation; GO:0010628 positive regulation of gene expression; GO:0032418 lysosome localization; GO:1900029 positive regulation of ruffle assembly	GO:0072669 tRNA-splicing ligase complex	GO:0005515 protein binding; GO:0008276 protein methyltransferase activity	NA	FALSE	FALSE	FALSE	TRUE	FALSE	FALSE	TRUE
287	ENSMUSG00000002020.16	Ltbp2	16997	3.838015021	0.004956725	0.028981975	1.347393473	0.004956725	0.028981975	GO:0097435 supramolecular fiber organization; GO:0097435 supramolecular fiber organization; GO:0097435 supramolecular fiber organization	GO:0005576 extracellular region; GO:0062023 collagen-containing extracellular matrix	GO:0005201 extracellular matrix structural constituent; GO:0005509 calcium ion binding; GO:0008201 heparin binding; GO:0019838 growth factor binding; GO:0050436 microfibril binding	NA	FALSE	FALSE	FALSE	TRUE	TRUE	TRUE	FALSE
288	ENSMUSG00000002028.14	Kmt2a	214162	2.971846561	0.017811404	0.065393134	1.174688399	0.017811404	0.065393134	GO:0006306 DNA methylation; GO:0006325 chromatin organization; GO:0006355 regulation of transcription, DNA-templated; GO:0008285 negative regulation of cell population proliferation; GO:0008542 visual learning; GO:0009416 response to light stimulus; GO:0009791 post-embryonic development; GO:0009952 anterior/posterior pattern specification; GO:0009952 anterior/posterior pattern specification; GO:0…	GO:0005634 nucleus; GO:0005634 nucleus; GO:0005654 nucleoplasm; GO:0005829 cytosol; GO:0035097 histone methyltransferase complex; GO:0035097 histone methyltransferase complex; GO:0071339 MLL1 complex	GO:0000976 transcription regulatory region sequence-specific DNA binding; GO:0003677 DNA binding; GO:0003682 chromatin binding; GO:0005515 protein binding; GO:0008168 methyltransferase activity; GO:0008270 zinc ion binding; GO:0016740 transferase activity; GO:0042800 histone methyltransferase activity (H3-K4 specific); GO:0042800 histone methyltransferase activity (H3-K4 specific); GO:0042800 his…	00310 Lysine degradation; 01100 Metabolic pathways; 04934 Cushing syndrome; 05202 Transcriptional misregulation in cancer	FALSE	FALSE	TRUE	TRUE	TRUE	TRUE	FALSE
289	ENSMUSG00000002031.14	Ift46	76568	-4.687169682	0.001565266	0.014543801	-1.15575481	0.001565266	0.014543801	GO:0007224 smoothened signaling pathway; GO:0015031 protein transport; GO:0031647 regulation of protein stability; GO:0035082 axoneme assembly; GO:0042073 intraciliary transport; GO:0042073 intraciliary transport; GO:0044782 cilium organization; GO:0060271 cilium assembly; GO:0060271 cilium assembly; GO:0060285 cilium-dependent cell motility; GO:1902017 regulation of cilium assembly	GO:0005737 cytoplasm; GO:0005813 centrosome; GO:0005813 centrosome; GO:0005856 cytoskeleton; GO:0005929 cilium; GO:0005929 cilium; GO:0030992 intraciliary transport particle B; GO:0030992 intraciliary transport particle B; GO:0031514 motile cilium; GO:0031514 motile cilium; GO:0031514 motile cilium; GO:0042995 cell projection; GO:0060170 ciliary membrane; GO:0097546 ciliary base	GO:0005515 protein binding	NA	FALSE	FALSE	FALSE	TRUE	FALSE	FALSE	FALSE
290	ENSMUSG00000002032.18	Tmem25	71687	5.953822828	0.000339892	0.006601672	1.383552413	0.000339892	0.006601672	GO:0031647 regulation of protein stability; GO:0090394 negative regulation of excitatory postsynaptic potential; GO:0090394 negative regulation of excitatory postsynaptic potential	GO:0005576 extracellular region; GO:0005764 lysosome; GO:0005768 endosome; GO:0005770 late endosome; GO:0005886 plasma membrane; GO:0016020 membrane; GO:0016021 integral component of membrane	GO:0005515 protein binding	NA	FALSE	FALSE	FALSE	TRUE	FALSE	FALSE	FALSE
291	ENSMUSG00000002043.18	Trappc6a	67091	1.24245669	0.249235424	0.396013091	1.093518583	0.249235424	0.396013091	GO:0006888 endoplasmic reticulum to Golgi vesicle-mediated transport; GO:0016192 vesicle-mediated transport; GO:0043087 regulation of GTPase activity; GO:0043473 pigmentation; GO:0048193 Golgi vesicle transport; GO:1903232 melanosome assembly; GO:1903232 melanosome assembly	GO:0005783 endoplasmic reticulum; GO:0005794 Golgi apparatus; GO:0005801 cis-Golgi network; GO:0005802 trans-Golgi network; GO:0030008 TRAPP complex	NA	NA	FALSE	FALSE	FALSE	TRUE	FALSE	FALSE	FALSE
292	ENSMUSG00000002052.7	Supt6	20926	-3.969729927	0.004116581	0.025730522	-1.102431827	0.004116581	0.025730522	GO:0001825 blastocyst formation; GO:0006139 nucleobase-containing compound metabolic process; GO:0006368 transcription elongation from RNA polymerase II promoter; GO:0006397 mRNA processing; GO:0008380 RNA splicing; GO:0010793 regulation of mRNA export from nucleus; GO:0032968 positive regulation of transcription elongation from RNA polymerase II promoter; GO:0032968 positive regulation of transc…	GO:0005634 nucleus; GO:0008023 transcription elongation factor complex; GO:0035327 transcriptionally active chromatin	GO:0003676 nucleic acid binding; GO:0003677 DNA binding; GO:0005515 protein binding; GO:0031491 nucleosome binding; GO:0042393 histone binding; GO:0042393 histone binding	NA	FALSE	FALSE	FALSE	TRUE	FALSE	FALSE	FALSE
293	ENSMUSG00000002055.10	Spag5	54141	-4.555447959	0.001858749	0.016084234	-1.212463819	0.001858749	0.016084234	GO:0000070 mitotic sister chromatid segregation; GO:0007049 cell cycle; GO:0007051 spindle organization; GO:0007059 chromosome segregation; GO:0032388 positive regulation of intracellular transport; GO:0051294 establishment of spindle orientation; GO:0051301 cell division; GO:0051988 regulation of attachment of spindle microtubules to kinetochore; GO:0071539 protein localization to centrosome; GO…	GO:0000775 chromosome, centromeric region; GO:0000776 kinetochore; GO:0005694 chromosome; GO:0005737 cytoplasm; GO:0005819 spindle; GO:0005856 cytoskeleton; GO:0005874 microtubule; GO:0005876 spindle microtubule; GO:0034451 centriolar satellite; GO:0035371 microtubule plus-end; GO:0072686 mitotic spindle; GO:0097431 mitotic spindle pole	GO:0008017 microtubule binding	NA	FALSE	FALSE	FALSE	TRUE	FALSE	FALSE	FALSE
294	ENSMUSG00000002058.14	Unc119	22248	-5.792414621	0.000407962	0.007118399	-1.20708332	0.000407962	0.007118399	GO:0000281 mitotic cytokinesis; GO:0000281 mitotic cytokinesis; GO:0006897 endocytosis; GO:0007399 nervous system development; GO:0007601 visual perception; GO:0015031 protein transport; GO:0042953 lipoprotein transport; GO:0042953 lipoprotein transport; GO:0042953 lipoprotein transport; GO:0050896 response to stimulus; GO:0061098 positive regulation of protein tyrosine kinase activity; GO:006109…	GO:0000922 spindle pole; GO:0000922 spindle pole; GO:0005737 cytoplasm; GO:0005813 centrosome; GO:0005813 centrosome; GO:0005856 cytoskeleton; GO:0045171 intercellular bridge; GO:0045171 intercellular bridge; GO:0051233 spindle midzone; GO:0051233 spindle midzone	GO:0005515 protein binding; GO:0008289 lipid binding; GO:0008289 lipid binding	NA	FALSE	FALSE	FALSE	TRUE	FALSE	FALSE	FALSE
295	ENSMUSG00000002059.19	Rab34	19376	1.697962863	0.127928884	0.249005267	1.06678201	0.127928884	0.249005267	GO:0006897 endocytosis; GO:0006897 endocytosis; GO:0007041 lysosomal transport; GO:0015031 protein transport; GO:0019882 antigen processing and presentation; GO:0030030 cell projection organization; GO:0032418 lysosome localization; GO:0043001 Golgi to plasma membrane protein transport; GO:0043001 Golgi to plasma membrane protein transport; GO:0045880 positive regulation of smoothened signaling p…	GO:0001726 ruffle; GO:0005737 cytoplasm; GO:0005769 early endosome; GO:0005770 late endosome; GO:0005794 Golgi apparatus; GO:0005794 Golgi apparatus; GO:0005795 Golgi stack; GO:0016020 membrane; GO:0031410 cytoplasmic vesicle; GO:0031982 vesicle; GO:0031985 Golgi cisterna; GO:0042995 cell projection; GO:0045335 phagocytic vesicle; GO:0045335 phagocytic vesicle; GO:0048471 perinuclear region of cy…	GO:0000166 nucleotide binding; GO:0003924 GTPase activity; GO:0005515 protein binding; GO:0005525 GTP binding; GO:0017160 Ral GTPase binding; GO:0019001 guanyl nucleotide binding; GO:0030742 GTP-dependent protein binding	NA	FALSE	FALSE	FALSE	TRUE	FALSE	FALSE	FALSE
296	ENSMUSG00000002064.11	Sdf2	20316	-2.852413493	0.021389162	0.073583288	-1.123486733	0.021389162	0.073583288	GO:0035269 protein O-linked mannosylation; GO:0071712 ER-associated misfolded protein catabolic process	GO:0005576 extracellular region; GO:0005789 endoplasmic reticulum membrane; GO:0016020 membrane	GO:0004169 dolichyl-phosphate-mannose-protein mannosyltransferase activity	NA	FALSE	FALSE	FALSE	TRUE	FALSE	FALSE	FALSE
297	ENSMUSG00000002068.17	Ccne1	12447	2.906442663	0.019686276	0.069730777	1.241398464	0.019686276	0.069730777	GO:0000079 regulation of cyclin-dependent protein serine/threonine kinase activity; GO:0000082 G1/S transition of mitotic cell cycle; GO:0000082 G1/S transition of mitotic cell cycle; GO:0000122 negative regulation of transcription by RNA polymerase II; GO:0000723 telomere maintenance; GO:0006270 DNA replication initiation; GO:0006468 protein phosphorylation; GO:0006468 protein phosphorylation; G…	GO:0000307 cyclin-dependent protein kinase holoenzyme complex; GO:0000307 cyclin-dependent protein kinase holoenzyme complex; GO:0005634 nucleus; GO:0005634 nucleus; GO:0005634 nucleus; GO:0005654 nucleoplasm; GO:0005737 cytoplasm; GO:0005737 cytoplasm; GO:0005813 centrosome; GO:0005813 centrosome; GO:0097134 cyclin E1-CDK2 complex; GO:0097134 cyclin E1-CDK2 complex; GO:0097134 cyclin E1-CDK2 com…	GO:0005515 protein binding; GO:0016301 kinase activity; GO:0016538 cyclin-dependent protein serine/threonine kinase regulator activity; GO:0016538 cyclin-dependent protein serine/threonine kinase regulator activity; GO:0019901 protein kinase binding; GO:0019901 protein kinase binding; GO:0044877 protein-containing complex binding	04110 Cell cycle; 04114 Oocyte meiosis; 04115 p53 signaling pathway; 04151 PI3K-Akt signaling pathway; 04218 Cellular senescence; 04934 Cushing syndrome; 05161 Hepatitis B; 05162 Measles; 05165 Human papillomavirus infection; 05166 Human T-cell leukemia virus 1 infection; 05169 Epstein-Barr virus infection; 05200 Pathways in cancer; 05203 Viral carcinogenesis; 05206 MicroRNAs in cancer; 05215 Pro…	FALSE	FALSE	FALSE	TRUE	FALSE	FALSE	FALSE
298	ENSMUSG00000002076.13	Hsf2bp	74377	5.223816762	0.000797656	0.010172415	2.496202674	0.000797656	0.010172415	NA	GO:0005737 cytoplasm	GO:0005515 protein binding	NA	FALSE	FALSE	FALSE	TRUE	TRUE	FALSE	FALSE
299	ENSMUSG00000002083.14	Bbc3	170770	-7.691432397	5.77E-05	0.003029098	-1.364551131	5.77E-05	0.003029098	GO:0001836 release of cytochrome c from mitochondria; GO:0001836 release of cytochrome c from mitochondria; GO:0001836 release of cytochrome c from mitochondria; GO:0006915 apoptotic process; GO:0006919 activation of cysteine-type endopeptidase activity involved in apoptotic process; GO:0006919 activation of cysteine-type endopeptidase activity involved in apoptotic process; GO:0006919 activation…	GO:0005739 mitochondrion; GO:0005739 mitochondrion; GO:0005739 mitochondrion; GO:0005740 mitochondrial envelope; GO:0005764 lysosome	GO:0005515 protein binding; GO:0051117 ATPase binding	01524 Platinum drug resistance; 04115 p53 signaling pathway; 04210 Apoptosis; 04215 Apoptosis - multiple species; 04390 Hippo signaling pathway; 05016 Huntington disease; 05162 Measles; 05200 Pathways in cancer; 05210 Colorectal cancer	FALSE	FALSE	FALSE	TRUE	FALSE	TRUE	TRUE
300	ENSMUSG00000002102.16	Psmc3	19182	-1.465607396	0.180905445	0.316151906	-1.03828541	0.180905445	0.316151906	GO:0001824 blastocyst development; GO:0030163 protein catabolic process; GO:0043921 modulation by host of viral transcription; GO:0045899 positive regulation of RNA polymerase II transcription preinitiation complex assembly; GO:0045944 positive regulation of transcription by RNA polymerase II	GO:0000502 proteasome complex; GO:0000932 P-body; GO:0005634 nucleus; GO:0005737 cytoplasm; GO:0008540 proteasome regulatory particle, base subcomplex; GO:0022624 proteasome accessory complex; GO:0048471 perinuclear region of cytoplasm	GO:0000166 nucleotide binding; GO:0005524 ATP binding; GO:0016787 hydrolase activity; GO:0042802 identical protein binding	03050 Proteasome; 05010 Alzheimer disease; 05012 Parkinson disease; 05014 Amyotrophic lateral sclerosis; 05016 Huntington disease; 05017 Spinocerebellar ataxia; 05020 Prion disease; 05022 Pathways of neurodegeneration - multiple diseases; 05169 Epstein-Barr virus infection	FALSE	FALSE	FALSE	TRUE	FALSE	FALSE	FALSE
301	ENSMUSG00000002103.17	Acp2	11432	-0.129103733	0.90046093	0.938549539	-1.003957225	0.90046093	0.938549539	GO:0001501 skeletal system development; GO:0007040 lysosome organization; GO:0007040 lysosome organization; GO:0010033 response to organic substance; GO:0016311 dephosphorylation; GO:0048102 autophagic cell death	GO:0005764 lysosome; GO:0005764 lysosome; GO:0005764 lysosome; GO:0005764 lysosome; GO:0016020 membrane; GO:0016021 integral component of membrane; GO:0031410 cytoplasmic vesicle; GO:0043005 neuron projection	GO:0001784 phosphotyrosine residue binding; GO:0003993 acid phosphatase activity; GO:0003993 acid phosphatase activity; GO:0003993 acid phosphatase activity; GO:0003993 acid phosphatase activity; GO:0004721 phosphoprotein phosphatase activity; GO:0016787 hydrolase activity; GO:0016791 phosphatase activity	00740 Riboflavin metabolism; 01100 Metabolic pathways; 04142 Lysosome	TRUE	FALSE	FALSE	TRUE	FALSE	FALSE	TRUE
302	ENSMUSG00000002105.16	Slc39a13	68427	1.812042735	0.107536356	0.221123312	1.090112621	0.107536356	0.221123312	GO:0006811 ion transport; GO:0006829 zinc ion transport; GO:0006882 cellular zinc ion homeostasis; GO:0006882 cellular zinc ion homeostasis; GO:0006882 cellular zinc ion homeostasis; GO:0030001 metal ion transport; GO:0055085 transmembrane transport; GO:0061448 connective tissue development; GO:0061448 connective tissue development; GO:0071577 zinc ion transmembrane transport; GO:0071577 zinc ion…	GO:0005783 endoplasmic reticulum; GO:0005794 Golgi apparatus; GO:0005794 Golgi apparatus; GO:0016020 membrane; GO:0016021 integral component of membrane; GO:0048471 perinuclear region of cytoplasm	GO:0005385 zinc ion transmembrane transporter activity; GO:0005385 zinc ion transmembrane transporter activity; GO:0005385 zinc ion transmembrane transporter activity; GO:0042803 protein homodimerization activity; GO:0046873 metal ion transmembrane transporter activity	NA	FALSE	FALSE	FALSE	TRUE	FALSE	FALSE	TRUE
303	ENSMUSG00000002107.19	Celf2	14007	0.255023569	0.805135603	0.875729892	1.006289193	0.805135603	0.875729892	GO:0000381 regulation of alternative mRNA splicing, via spliceosome; GO:0006376 mRNA splice site selection; GO:0006376 mRNA splice site selection; GO:0006376 mRNA splice site selection; GO:0006397 mRNA processing	GO:0005634 nucleus; GO:0005634 nucleus; GO:0005634 nucleus; GO:0005634 nucleus; GO:0005737 cytoplasm; GO:0005737 cytoplasm; GO:1990904 ribonucleoprotein complex	GO:0003676 nucleic acid binding; GO:0003723 RNA binding; GO:0003723 RNA binding; GO:0003729 mRNA binding; GO:0036002 pre-mRNA binding	NA	FALSE	FALSE	FALSE	TRUE	FALSE	TRUE	TRUE
304	ENSMUSG00000002108.11	Nr1h3	22259	-0.962124029	0.364149718	0.515040318	-1.163839185	0.364149718	0.515040318	GO:0000122 negative regulation of transcription by RNA polymerase II; GO:0000122 negative regulation of transcription by RNA polymerase II; GO:0006355 regulation of transcription, DNA-templated; GO:0006629 lipid metabolic process; GO:0006633 fatty acid biosynthetic process; GO:0010867 positive regulation of triglyceride biosynthetic process; GO:0010870 positive regulation of receptor biosynthetic…	GO:0000790 nuclear chromatin; GO:0005634 nucleus; GO:0005634 nucleus; GO:0005634 nucleus; GO:0005737 cytoplasm; GO:0005737 cytoplasm; GO:0043235 receptor complex; GO:0090575 RNA polymerase II transcription regulator complex; GO:0090575 RNA polymerase II transcription regulator complex	GO:0000976 transcription regulatory region sequence-specific DNA binding; GO:0000976 transcription regulatory region sequence-specific DNA binding; GO:0000978 RNA polymerase II cis-regulatory region sequence-specific DNA binding; GO:0000978 RNA polymerase II cis-regulatory region sequence-specific DNA binding; GO:0001228 DNA-binding transcription activator activity, RNA polymerase II-specific; GO…	03320 PPAR signaling pathway; 04931 Insulin resistance; 04932 Non-alcoholic fatty liver disease; 05160 Hepatitis C	FALSE	FALSE	FALSE	FALSE	TRUE	FALSE	FALSE
305	ENSMUSG00000002109.15	Ddb2	107986	2.437522277	0.040707846	0.111874167	1.166928131	0.040707846	0.111874167	GO:0000209 protein polyubiquitination; GO:0006281 DNA repair; GO:0006290 pyrimidine dimer repair; GO:0006974 cellular response to DNA damage stimulus; GO:0009411 response to UV; GO:0009411 response to UV; GO:0035518 histone H2A monoubiquitination; GO:0051865 protein autoubiquitination; GO:0070914 UV-damage excision repair	GO:0005634 nucleus; GO:0005654 nucleoplasm; GO:0030054 cell junction; GO:0031465 Cul4B-RING E3 ubiquitin ligase complex; GO:0032991 protein-containing complex; GO:0080008 Cul4-RING E3 ubiquitin ligase complex	GO:0003677 DNA binding; GO:0003684 damaged DNA binding; GO:0003684 damaged DNA binding; GO:0004842 ubiquitin-protein transferase activity; GO:0044877 protein-containing complex binding	03420 Nucleotide excision repair; 04115 p53 signaling pathway; 04120 Ubiquitin mediated proteolysis; 05161 Hepatitis B; 05169 Epstein-Barr virus infection; 05200 Pathways in cancer; 05202 Transcriptional misregulation in cancer; 05210 Colorectal cancer; 05212 Pancreatic cancer; 05213 Endometrial cancer; 05214 Glioma; 05216 Thyroid cancer; 05217 Basal cell carcinoma; 05218 Melanoma; 05220 Chronic …	FALSE	FALSE	FALSE	TRUE	TRUE	FALSE	FALSE
306	ENSMUSG00000002111.9	Spi1	20375	-0.775402351	0.460395915	0.605981147	-1.075038139	0.460395915	0.605981147	GO:0000122 negative regulation of transcription by RNA polymerase II; GO:0001944 vasculature development; GO:0002320 lymphoid progenitor cell differentiation; GO:0002573 myeloid leukocyte differentiation; GO:0006355 regulation of transcription, DNA-templated; GO:0006357 regulation of transcription by RNA polymerase II; GO:0006357 regulation of transcription by RNA polymerase II; GO:0030098 lympho…	GO:0000790 nuclear chromatin; GO:0000790 nuclear chromatin; GO:0005634 nucleus; GO:0005634 nucleus; GO:0005634 nucleus; GO:0005654 nucleoplasm; GO:0005654 nucleoplasm; GO:0005667 transcription regulator complex; GO:0005667 transcription regulator complex	GO:0000978 RNA polymerase II cis-regulatory region sequence-specific DNA binding; GO:0000978 RNA polymerase II cis-regulatory region sequence-specific DNA binding; GO:0000981 DNA-binding transcription factor activity, RNA polymerase II-specific; GO:0000981 DNA-binding transcription factor activity, RNA polymerase II-specific; GO:0001085 RNA polymerase II transcription factor binding; GO:0001227 D…	04380 Osteoclast differentiation; 05166 Human T-cell leukemia virus 1 infection; 05200 Pathways in cancer; 05202 Transcriptional misregulation in cancer; 05221 Acute myeloid leukemia	FALSE	FALSE	FALSE	FALSE	FALSE	FALSE	FALSE
307	ENSMUSG00000002129.12	Sf3a1	67465	-1.829279306	0.104735127	0.217096412	-1.076989055	0.104735127	0.217096412	GO:0000398 mRNA splicing, via spliceosome; GO:0006396 RNA processing; GO:0006397 mRNA processing; GO:0008380 RNA splicing; GO:1903241 U2-type prespliceosome assembly	GO:0005634 nucleus; GO:0005681 spliceosomal complex; GO:0005684 U2-type spliceosomal complex; GO:0005686 U2 snRNP; GO:0005686 U2 snRNP; GO:0016607 nuclear speck; GO:0071004 U2-type prespliceosome; GO:0071004 U2-type prespliceosome; GO:0071005 U2-type precatalytic spliceosome; GO:0071013 catalytic step 2 spliceosome; GO:0071013 catalytic step 2 spliceosome	GO:0003723 RNA binding; GO:0003723 RNA binding	03040 Spliceosome	FALSE	FALSE	FALSE	TRUE	TRUE	FALSE	FALSE
308	ENSMUSG00000002147.19	Stat6	20852	-0.98631076	0.352854563	0.50380268	-1.073967699	0.352854563	0.50380268	GO:0000122 negative regulation of transcription by RNA polymerase II; GO:0000122 negative regulation of transcription by RNA polymerase II; GO:0002296 T-helper 1 cell lineage commitment; GO:0002829 negative regulation of type 2 immune response; GO:0006355 regulation of transcription, DNA-templated; GO:0006952 defense response; GO:0007165 signal transduction; GO:0007259 receptor signaling pathway …	GO:0000790 nuclear chromatin; GO:0005634 nucleus; GO:0005634 nucleus; GO:0005634 nucleus; GO:0005654 nucleoplasm; GO:0005737 cytoplasm; GO:0005829 cytosol; GO:0005829 cytosol; GO:0045121 membrane raft	GO:0000977 RNA polymerase II transcription regulatory region sequence-specific DNA binding; GO:0000978 RNA polymerase II cis-regulatory region sequence-specific DNA binding; GO:0000978 RNA polymerase II cis-regulatory region sequence-specific DNA binding; GO:0001228 DNA-binding transcription activator activity, RNA polymerase II-specific; GO:0001228 DNA-binding transcription activator activity, R…	04217 Necroptosis; 04630 JAK-STAT signaling pathway; 04658 Th1 and Th2 cell differentiation; 04659 Th17 cell differentiation; 05161 Hepatitis B; 05200 Pathways in cancer; 05321 Inflammatory bowel disease	FALSE	FALSE	FALSE	TRUE	FALSE	TRUE	TRUE
309	ENSMUSG00000002190.14	Clgn	12745	1.347726289	0.214649149	0.356699157	1.081511914	0.214649149	0.356699157	GO:0006457 protein folding; GO:0007275 multicellular organism development; GO:0007283 spermatogenesis; GO:0007338 single fertilization; GO:0007339 binding of sperm to zona pellucida; GO:0030154 cell differentiation; GO:0030968 endoplasmic reticulum unfolded protein response; GO:0051321 meiotic cell cycle; GO:0065003 protein-containing complex assembly	GO:0005635 nuclear envelope; GO:0005783 endoplasmic reticulum; GO:0005783 endoplasmic reticulum; GO:0005789 endoplasmic reticulum membrane; GO:0016020 membrane; GO:0016021 integral component of membrane	GO:0005509 calcium ion binding; GO:0005509 calcium ion binding; GO:0005515 protein binding; GO:0044183 protein folding chaperone; GO:0051082 unfolded protein binding	NA	FALSE	FALSE	FALSE	TRUE	FALSE	TRUE	FALSE
310	ENSMUSG00000002205.17	Vrk3	101568	-3.717233209	0.005889835	0.032000559	-1.175211239	0.005889835	0.032000559	GO:0006468 protein phosphorylation; GO:0018105 peptidyl-serine phosphorylation; GO:0032516 positive regulation of phosphoprotein phosphatase activity; GO:0070373 negative regulation of ERK1 and ERK2 cascade	GO:0005634 nucleus; GO:0005634 nucleus; GO:0005654 nucleoplasm; GO:0005730 nucleolus; GO:0005737 cytoplasm; GO:0043231 intracellular membrane-bounded organelle	GO:0000166 nucleotide binding; GO:0004672 protein kinase activity; GO:0004674 protein serine/threonine kinase activity; GO:0005524 ATP binding; GO:0019903 protein phosphatase binding; GO:0019903 protein phosphatase binding	NA	FALSE	FALSE	FALSE	TRUE	FALSE	FALSE	FALSE
311	ENSMUSG00000002210.12	Smg9	71997	3.096458762	0.01473609	0.057931957	1.127686755	0.01473609	0.057931957	GO:0000184 nuclear-transcribed mRNA catabolic process, nonsense-mediated decay; GO:0000184 nuclear-transcribed mRNA catabolic process, nonsense-mediated decay; GO:0001654 eye development; GO:0007420 brain development; GO:0007507 heart development	GO:0005622 intracellular; GO:0005622 intracellular	GO:0042802 identical protein binding	NA	FALSE	FALSE	FALSE	TRUE	FALSE	FALSE	FALSE
312	ENSMUSG00000002221.12	Paxip1	55982	-0.485860041	0.640088228	0.753583575	-1.027533772	0.640088228	0.753583575	GO:0000416 positive regulation of histone H3-K36 methylation; GO:0001570 vasculogenesis; GO:0006281 DNA repair; GO:0006310 DNA recombination; GO:0006974 cellular response to DNA damage stimulus; GO:0031398 positive regulation of protein ubiquitination; GO:0035066 positive regulation of histone acetylation; GO:0043542 endothelial cell migration; GO:0045830 positive regulation of isotype switching;…	GO:0005634 nucleus; GO:0005654 nucleoplasm; GO:0005694 chromosome; GO:0035097 histone methyltransferase complex	GO:0005515 protein binding	NA	FALSE	FALSE	FALSE	TRUE	TRUE	FALSE	TRUE
313	ENSMUSG00000002222.15	Rmnd5a	68477	-3.583482364	0.007146371	0.036093384	-1.104028637	0.007146371	0.036093384	GO:0006511 ubiquitin-dependent protein catabolic process; GO:0043161 proteasome-mediated ubiquitin-dependent protein catabolic process	GO:0000151 ubiquitin ligase complex; GO:0005634 nucleus; GO:0005634 nucleus; GO:0005654 nucleoplasm; GO:0005737 cytoplasm; GO:0005737 cytoplasm; GO:0034657 GID complex	GO:0004842 ubiquitin-protein transferase activity; GO:0016740 transferase activity; GO:0046872 metal ion binding	NA	FALSE	FALSE	TRUE	TRUE	FALSE	FALSE	TRUE
314	ENSMUSG00000002227.16	Mov10	17454	-5.604817813	0.000506535	0.007957465	-1.575045042	0.000506535	0.007957465	GO:0010526 negative regulation of transposition, RNA-mediated; GO:0010526 negative regulation of transposition, RNA-mediated; GO:0031047 gene silencing by RNA; GO:0035194 post-transcriptional gene silencing by RNA; GO:0035195 gene silencing by miRNA; GO:0035279 mRNA cleavage involved in gene silencing by miRNA; GO:0051607 defense response to virus; GO:0061014 positive regulation of mRNA catabolic…	GO:0000932 P-body; GO:0005634 nucleus; GO:0005737 cytoplasm; GO:0005829 cytosol; GO:0005829 cytosol; GO:0005829 cytosol; GO:0036464 cytoplasmic ribonucleoprotein granule; GO:0043186 P granule	GO:0000166 nucleotide binding; GO:0003723 RNA binding; GO:0003723 RNA binding; GO:0004386 helicase activity; GO:0005515 protein binding; GO:0005524 ATP binding; GO:0016787 hydrolase activity; GO:0032574 5'-3' RNA helicase activity	NA	FALSE	FALSE	FALSE	TRUE	FALSE	FALSE	TRUE
315	ENSMUSG00000002228.8	Ppm1j	71887	12.64873862	1.43E-06	0.000767093	20.80655195	1.43E-06	0.000767093	GO:0006470 protein dephosphorylation	NA	GO:0003824 catalytic activity; GO:0004721 phosphoprotein phosphatase activity; GO:0004722 protein serine/threonine phosphatase activity; GO:0004722 protein serine/threonine phosphatase activity; GO:0004724 magnesium-dependent protein serine/threonine phosphatase activity; GO:0005515 protein binding; GO:0016787 hydrolase activity	NA	FALSE	FALSE	FALSE	TRUE	FALSE	FALSE	FALSE
316	ENSMUSG00000002233.14	Rhoc	11853	10.22264862	7.17E-06	0.001231689	1.481544263	7.17E-06	0.001231689	GO:0000281 mitotic cytokinesis; GO:0007015 actin filament organization; GO:0007163 establishment or maintenance of cell polarity; GO:0007264 small GTPase mediated signal transduction; GO:0008360 regulation of cell shape; GO:0016477 cell migration; GO:0030036 actin cytoskeleton organization; GO:0030335 positive regulation of cell migration; GO:0030865 cortical cytoskeleton organization; GO:0031334…	GO:0005622 intracellular; GO:0005634 nucleus; GO:0005737 cytoplasm; GO:0005829 cytosol; GO:0005856 cytoskeleton; GO:0005886 plasma membrane; GO:0005886 plasma membrane; GO:0005886 plasma membrane; GO:0005938 cell cortex; GO:0016020 membrane; GO:0031410 cytoplasmic vesicle; GO:0031982 vesicle; GO:0032154 cleavage furrow; GO:0032420 stereocilium; GO:0042995 cell projection; GO:0043005 neuron projec…	GO:0000166 nucleotide binding; GO:0003924 GTPase activity; GO:0005515 protein binding; GO:0005525 GTP binding; GO:0019901 protein kinase binding	NA	TRUE	FALSE	FALSE	TRUE	FALSE	FALSE	TRUE
317	ENSMUSG00000002249.22	Tead3	21678	-0.755626295	0.47152336	0.615621073	-1.061560415	0.47152336	0.615621073	GO:0006355 regulation of transcription, DNA-templated; GO:0035329 hippo signaling; GO:0035329 hippo signaling; GO:0045944 positive regulation of transcription by RNA polymerase II; GO:0045944 positive regulation of transcription by RNA polymerase II; GO:0045944 positive regulation of transcription by RNA polymerase II; GO:0048568 embryonic organ development; GO:0055059 asymmetric neuroblast divis…	GO:0005634 nucleus; GO:0005667 transcription regulator complex; GO:0005667 transcription regulator complex	GO:0000978 RNA polymerase II cis-regulatory region sequence-specific DNA binding; GO:0001085 RNA polymerase II transcription factor binding; GO:0001228 DNA-binding transcription activator activity, RNA polymerase II-specific; GO:0003677 DNA binding; GO:0003700 DNA-binding transcription factor activity	04390 Hippo signaling pathway; 04392 Hippo signaling pathway - multiple species	FALSE	FALSE	FALSE	TRUE	FALSE	FALSE	TRUE
318	ENSMUSG00000002250.17	Ppard	19015	-1.482645455	0.176436441	0.310954819	-1.077080967	0.176436441	0.310954819	GO:0000122 negative regulation of transcription by RNA polymerase II; GO:0000122 negative regulation of transcription by RNA polymerase II; GO:0001890 placenta development; GO:0006029 proteoglycan metabolic process; GO:0006355 regulation of transcription, DNA-templated; GO:0006629 lipid metabolic process; GO:0006629 lipid metabolic process; GO:0006631 fatty acid metabolic process; GO:0006635 fatt…	GO:0000790 nuclear chromatin; GO:0005634 nucleus; GO:0005634 nucleus	GO:0000978 RNA polymerase II cis-regulatory region sequence-specific DNA binding; GO:0001103 RNA polymerase II repressing transcription factor binding; GO:0001223 transcription coactivator binding; GO:0001227 DNA-binding transcription repressor activity, RNA polymerase II-specific; GO:0001227 DNA-binding transcription repressor activity, RNA polymerase II-specific; GO:0003677 DNA binding; GO:0003…	03320 PPAR signaling pathway; 04310 Wnt signaling pathway; 05200 Pathways in cancer; 05221 Acute myeloid leukemia	TRUE	FALSE	TRUE	TRUE	TRUE	FALSE	TRUE
319	ENSMUSG00000002257.9	Def6	23853	1.628542283	0.142041589	0.267035044	1.195219617	0.142041589	0.267035044	NA	GO:0005634 nucleus; GO:0005654 nucleoplasm; GO:0005737 cytoplasm; GO:0005829 cytosol; GO:0005856 cytoskeleton; GO:0005886 plasma membrane; GO:0005911 cell-cell junction; GO:0016020 membrane; GO:0042995 cell projection	GO:0005515 protein binding	NA	FALSE	FALSE	FALSE	FALSE	FALSE	FALSE	TRUE
320	ENSMUSG00000002265.18	Peg3	18616	0.525648551	0.613380252	0.732513343	1.023827785	0.613380252	0.732513343	GO:0000122 negative regulation of transcription by RNA polymerase II; GO:0006357 regulation of transcription by RNA polymerase II; GO:0006915 apoptotic process; GO:0010468 regulation of gene expression; GO:0045944 positive regulation of transcription by RNA polymerase II	GO:0000790 nuclear chromatin; GO:0005737 cytoplasm; GO:0005776 autophagosome	GO:0000977 RNA polymerase II transcription regulatory region sequence-specific DNA binding; GO:0000981 DNA-binding transcription factor activity, RNA polymerase II-specific; GO:0001227 DNA-binding transcription repressor activity, RNA polymerase II-specific; GO:0003676 nucleic acid binding; GO:0046872 metal ion binding	NA	FALSE	FALSE	TRUE	TRUE	FALSE	FALSE	TRUE
321	ENSMUSG00000002266.18	Zim1	22776	5.402719276	0.0006429	0.009197035	1.270345541	0.0006429	0.009197035	GO:0006357 regulation of transcription by RNA polymerase II	GO:0005634 nucleus	GO:0000978 RNA polymerase II cis-regulatory region sequence-specific DNA binding; GO:0000981 DNA-binding transcription factor activity, RNA polymerase II-specific	05168 Herpes simplex virus 1 infection	FALSE	FALSE	FALSE	TRUE	FALSE	FALSE	TRUE
322	ENSMUSG00000002274.14	Metrn	70083	4.0735697	0.003562199	0.02354709	1.20661417	0.003562199	0.02354709	GO:0007275 multicellular organism development; GO:0007399 nervous system development; GO:0010001 glial cell differentiation; GO:0010001 glial cell differentiation; GO:0030154 cell differentiation; GO:0050772 positive regulation of axonogenesis; GO:0050772 positive regulation of axonogenesis	GO:0005576 extracellular region; GO:0005615 extracellular space; GO:0005615 extracellular space	GO:0005179 hormone activity	NA	FALSE	FALSE	FALSE	TRUE	FALSE	FALSE	FALSE
323	ENSMUSG00000002279.20	Lmf1	76483	-0.044391863	0.965679597	0.980135163	-1.002491554	0.965679597	0.980135163	GO:0006641 triglyceride metabolic process; GO:0006888 endoplasmic reticulum to Golgi vesicle-mediated transport; GO:0009306 protein secretion; GO:0033578 protein glycosylation in Golgi; GO:0034382 chylomicron remnant clearance; GO:0051006 positive regulation of lipoprotein lipase activity; GO:0051006 positive regulation of lipoprotein lipase activity; GO:0051604 protein maturation; GO:0051604 pro…	GO:0005783 endoplasmic reticulum; GO:0005789 endoplasmic reticulum membrane; GO:0005789 endoplasmic reticulum membrane; GO:0016020 membrane; GO:0016021 integral component of membrane	GO:0005515 protein binding	NA	FALSE	FALSE	FALSE	TRUE	TRUE	FALSE	TRUE
324	ENSMUSG00000002280.12	Ciao3	67563	-0.107718779	0.916870098	0.948412683	-1.005200793	0.916870098	0.948412683	GO:0001666 response to hypoxia; GO:0002244 hematopoietic progenitor cell differentiation; GO:0010468 regulation of gene expression; GO:0016226 iron-sulfur cluster assembly; GO:0016226 iron-sulfur cluster assembly; GO:0016226 iron-sulfur cluster assembly; GO:0032364 oxygen homeostasis	GO:0097361 CIA complex; GO:0097361 CIA complex	GO:0046872 metal ion binding; GO:0051536 iron-sulfur cluster binding; GO:0051539 4 iron, 4 sulfur cluster binding	NA	FALSE	FALSE	FALSE	TRUE	FALSE	FALSE	FALSE
325	ENSMUSG00000002289.17	Angptl4	57875	1.934918983	0.089024889	0.193492088	1.127877265	0.089024889	0.193492088	GO:0001525 angiogenesis; GO:0006629 lipid metabolic process; GO:0009267 cellular response to starvation; GO:0043066 negative regulation of apoptotic process; GO:0043066 negative regulation of apoptotic process; GO:0043335 protein unfolding; GO:0045834 positive regulation of lipid metabolic process; GO:0051005 negative regulation of lipoprotein lipase activity; GO:0051005 negative regulation of li…	GO:0005576 extracellular region; GO:0005576 extracellular region; GO:0005615 extracellular space; GO:0005615 extracellular space; GO:0005615 extracellular space; GO:0062023 collagen-containing extracellular matrix	GO:0004857 enzyme inhibitor activity; GO:0004857 enzyme inhibitor activity; GO:0005102 signaling receptor binding; GO:0042802 identical protein binding	03320 PPAR signaling pathway; 04979 Cholesterol metabolism	FALSE	FALSE	FALSE	TRUE	FALSE	TRUE	FALSE
326	ENSMUSG00000002297.17	Dbf4	27214	-4.554957958	0.001859946	0.016084452	-1.205603714	0.001859946	0.016084452	GO:0006260 DNA replication; GO:0007049 cell cycle; GO:0007089 traversing start control point of mitotic cell cycle; GO:0010571 positive regulation of nuclear cell cycle DNA replication; GO:1901987 regulation of cell cycle phase transition	GO:0005634 nucleus; GO:0005634 nucleus; GO:0005654 nucleoplasm; GO:0016604 nuclear body; GO:0031431 Dbf4-dependent protein kinase complex	GO:0003676 nucleic acid binding; GO:0004674 protein serine/threonine kinase activity; GO:0008270 zinc ion binding; GO:0043539 protein serine/threonine kinase activator activity; GO:0046872 metal ion binding	04110 Cell cycle	FALSE	FALSE	FALSE	TRUE	FALSE	FALSE	FALSE
327	ENSMUSG00000002307.17	Daxx	13163	-3.807023509	0.005180004	0.029671107	-1.1304719	0.005180004	0.029671107	GO:0000122 negative regulation of transcription by RNA polymerase II; GO:0000281 mitotic cytokinesis; GO:0001934 positive regulation of protein phosphorylation; GO:0006325 chromatin organization; GO:0006334 nucleosome assembly; GO:0006334 nucleosome assembly; GO:0006334 nucleosome assembly; GO:0006338 chromatin remodeling; GO:0006355 regulation of transcription, DNA-templated; GO:0006915 apoptoti…	GO:0000775 chromosome, centromeric region; GO:0000792 heterochromatin; GO:0001741 XY body; GO:0005634 nucleus; GO:0005634 nucleus; GO:0005654 nucleoplasm; GO:0005694 chromosome; GO:0005737 cytoplasm; GO:0005829 cytosol; GO:0005874 microtubule; GO:0005938 cell cortex; GO:0016604 nuclear body; GO:0016605 PML body; GO:0016605 PML body; GO:0016605 PML body; GO:0043005 neuron projection; GO:0044297 ce…	GO:0002039 p53 binding; GO:0003713 transcription coactivator activity; GO:0003713 transcription coactivator activity; GO:0003714 transcription corepressor activity; GO:0003714 transcription corepressor activity; GO:0003714 transcription corepressor activity; GO:0005515 protein binding; GO:0008134 transcription factor binding; GO:0008134 transcription factor binding; GO:0008432 JUN kinase binding;…	04010 MAPK signaling pathway; 04210 Apoptosis; 05012 Parkinson disease; 05014 Amyotrophic lateral sclerosis; 05022 Pathways of neurodegeneration - multiple diseases; 05168 Herpes simplex virus 1 infection	FALSE	FALSE	FALSE	TRUE	FALSE	FALSE	FALSE
328	ENSMUSG00000002308.17	Cd320	54219	-4.884659203	0.001215502	0.012640617	-1.261432411	0.001215502	0.012640617	GO:0015889 cobalamin transport; GO:0030656 regulation of vitamin metabolic process; GO:0030890 positive regulation of B cell proliferation; GO:0031296 B cell costimulation	GO:0005783 endoplasmic reticulum; GO:0005886 plasma membrane; GO:0005887 integral component of plasma membrane; GO:0016020 membrane; GO:0016021 integral component of membrane	GO:0005509 calcium ion binding; GO:0008083 growth factor activity; GO:0031419 cobalamin binding; GO:0046872 metal ion binding	NA	FALSE	FALSE	FALSE	TRUE	FALSE	FALSE	FALSE
329	ENSMUSG00000002319.17	Ipo4	75751	4.236149762	0.002849332	0.020670399	1.187051687	0.002849332	0.020670399	GO:0006335 DNA replication-dependent nucleosome assembly; GO:0006336 DNA replication-independent nucleosome assembly; GO:0006606 protein import into nucleus; GO:0006606 protein import into nucleus; GO:0006886 intracellular protein transport; GO:0015031 protein transport; GO:0042254 ribosome biogenesis	GO:0000790 nuclear chromatin; GO:0005634 nucleus; GO:0005737 cytoplasm; GO:0032991 protein-containing complex	GO:0005515 protein binding; GO:0008139 nuclear localization sequence binding; GO:0008536 Ran GTPase binding; GO:0061608 nuclear import signal receptor activity	NA	FALSE	FALSE	FALSE	TRUE	FALSE	FALSE	FALSE
330	ENSMUSG00000002320.16	Tm9sf1	74140	-0.675165129	0.518596054	0.657334423	-1.024587948	0.518596054	0.657334423	GO:0006914 autophagy; GO:0072657 protein localization to membrane	GO:0005764 lysosome; GO:0016020 membrane; GO:0016021 integral component of membrane; GO:0031410 cytoplasmic vesicle	GO:0003674 molecular_function	NA	FALSE	FALSE	FALSE	TRUE	FALSE	FALSE	TRUE
331	ENSMUSG00000002324.9	Rec8	56739	-1.774209958	0.113934668	0.230094996	-1.150395084	0.113934668	0.230094996	GO:0000724 double-strand break repair via homologous recombination; GO:0001556 oocyte maturation; GO:0001556 oocyte maturation; GO:0007059 chromosome segregation; GO:0007064 mitotic sister chromatid cohesion; GO:0007129 homologous chromosome pairing at meiosis; GO:0007130 synaptonemal complex assembly; GO:0007130 synaptonemal complex assembly; GO:0007141 male meiosis I; GO:0007286 spermatid devel…	GO:0000775 chromosome, centromeric region; GO:0000778 condensed nuclear chromosome kinetochore; GO:0000780 condensed nuclear chromosome, centromeric region; GO:0000780 condensed nuclear chromosome, centromeric region; GO:0000790 nuclear chromatin; GO:0000793 condensed chromosome; GO:0000794 condensed nuclear chromosome; GO:0000795 synaptonemal complex; GO:0000795 synaptonemal complex; GO:0000800 …	GO:0003682 chromatin binding; GO:0005515 protein binding	04114 Oocyte meiosis	FALSE	FALSE	FALSE	FALSE	FALSE	FALSE	TRUE
332	ENSMUSG00000002325.16	Irf9	16391	0.155497447	0.880279314	0.925132919	1.008386598	0.880279314	0.925132919	GO:0002376 immune system process; GO:0006355 regulation of transcription, DNA-templated; GO:0032606 type I interferon production	GO:0005634 nucleus; GO:0005829 cytosol	GO:0000976 transcription regulatory region sequence-specific DNA binding; GO:0000978 RNA polymerase II cis-regulatory region sequence-specific DNA binding; GO:0000981 DNA-binding transcription factor activity, RNA polymerase II-specific; GO:0003677 DNA binding; GO:0003700 DNA-binding transcription factor activity; GO:0005515 protein binding; GO:1990837 sequence-specific double-stranded DNA binding	04217 Necroptosis; 04380 Osteoclast differentiation; 04621 NOD-like receptor signaling pathway; 04625 C-type lectin receptor signaling pathway; 04630 JAK-STAT signaling pathway; 05160 Hepatitis C; 05162 Measles; 05164 Influenza A; 05165 Human papillomavirus infection; 05167 Kaposi sarcoma-associated herpesvirus infection; 05168 Herpes simplex virus 1 infection; 05169 Epstein-Barr virus infection;…	FALSE	FALSE	FALSE	TRUE	FALSE	FALSE	TRUE
333	ENSMUSG00000002326.7	Gmpr2	105446	0.340037134	0.742580338	0.829236668	1.014454225	0.742580338	0.829236668	GO:0006144 purine nucleobase metabolic process; GO:0009117 nucleotide metabolic process; GO:0030224 monocyte differentiation; GO:0046038 GMP catabolic process; GO:0055114 oxidation-reduction process	GO:1902560 GMP reductase complex	GO:0003824 catalytic activity; GO:0003920 GMP reductase activity; GO:0016491 oxidoreductase activity; GO:0046872 metal ion binding	00230 Purine metabolism; 01100 Metabolic pathways	FALSE	FALSE	FALSE	TRUE	FALSE	FALSE	FALSE
334	ENSMUSG00000002329.8	Mdp1	67881	3.101779552	0.01461783	0.057653754	1.108473563	0.01461783	0.057653754	GO:0030389 fructosamine metabolic process	NA	GO:0003993 acid phosphatase activity; GO:0004721 phosphoprotein phosphatase activity; GO:0004725 protein tyrosine phosphatase activity; GO:0016787 hydrolase activity; GO:0016791 phosphatase activity; GO:0046872 metal ion binding	NA	FALSE	FALSE	FALSE	TRUE	FALSE	FALSE	TRUE
335	ENSMUSG00000002332.17	Dhrs1	52585	4.115754565	0.003360421	0.022771277	1.137964968	0.003360421	0.022771277	GO:0008150 biological_process; GO:0055114 oxidation-reduction process	GO:0005739 mitochondrion; GO:0005743 mitochondrial inner membrane; GO:0005783 endoplasmic reticulum	GO:0003674 molecular_function; GO:0016491 oxidoreductase activity	NA	FALSE	FALSE	FALSE	TRUE	FALSE	FALSE	FALSE
336	ENSMUSG00000002341.9	Ncan	13004	3.751017608	0.005611258	0.031133961	1.109837469	0.005611258	0.031133961	GO:0001501 skeletal system development; GO:0007155 cell adhesion; GO:0007417 central nervous system development; GO:0051823 regulation of synapse structural plasticity	GO:0005576 extracellular region; GO:0005886 plasma membrane; GO:0031012 extracellular matrix; GO:0045202 synapse; GO:0072534 perineuronal net	GO:0005509 calcium ion binding; GO:0005540 hyaluronic acid binding; GO:0030246 carbohydrate binding	NA	TRUE	FALSE	TRUE	TRUE	FALSE	FALSE	TRUE
337	ENSMUSG00000002342.18	Tmem161a	234371	-2.317488106	0.049096927	0.127682061	-1.094508299	0.049096927	0.127682061	GO:0032526 response to retinoic acid; GO:0034599 cellular response to oxidative stress; GO:0034644 cellular response to UV; GO:0045739 positive regulation of DNA repair; GO:1902230 negative regulation of intrinsic apoptotic signaling pathway in response to DNA damage	GO:0005575 cellular_component; GO:0016020 membrane; GO:0016021 integral component of membrane	GO:0003674 molecular_function	NA	FALSE	FALSE	FALSE	TRUE	FALSE	FALSE	TRUE
338	ENSMUSG00000002343.12	Armc6	76813	-0.579669129	0.578085287	0.705685926	-1.020595212	0.578085287	0.705685926	GO:0002244 hematopoietic progenitor cell differentiation; GO:0002244 hematopoietic progenitor cell differentiation	GO:0005829 cytosol	GO:0003674 molecular_function	NA	FALSE	FALSE	FALSE	TRUE	FALSE	FALSE	FALSE
339	ENSMUSG00000002345.19	Borcs8	72368	0.799089601	0.447300945	0.595696853	1.036839455	0.447300945	0.595696853	GO:0008150 biological_process	GO:0005764 lysosome; GO:0016020 membrane; GO:0099078 BORC complex	GO:0003674 molecular_function	NA	FALSE	FALSE	FALSE	TRUE	FALSE	FALSE	FALSE
340	ENSMUSG00000002346.17	Slc25a42	73095	2.221541056	0.057029378	0.141988615	1.148369807	0.057029378	0.141988615	GO:0015866 ADP transport; GO:0015867 ATP transport; GO:0035349 coenzyme A transmembrane transport; GO:0055085 transmembrane transport; GO:0080121 AMP transport	GO:0005739 mitochondrion; GO:0005739 mitochondrion; GO:0005743 mitochondrial inner membrane; GO:0016020 membrane; GO:0016021 integral component of membrane	GO:0005347 ATP transmembrane transporter activity; GO:0015217 ADP transmembrane transporter activity; GO:0015228 coenzyme A transmembrane transporter activity; GO:0022857 transmembrane transporter activity; GO:0043262 adenosine-diphosphatase activity; GO:0080122 AMP transmembrane transporter activity	NA	FALSE	FALSE	FALSE	TRUE	TRUE	FALSE	TRUE
341	ENSMUSG00000002365.11	Snx9	66616	0.499995255	0.630533063	0.746285216	1.023170616	0.630533063	0.746285216	GO:0000278 mitotic cell cycle; GO:0000281 mitotic cytokinesis; GO:0006886 intracellular protein transport; GO:0006886 intracellular protein transport; GO:0006897 endocytosis; GO:0006898 receptor-mediated endocytosis; GO:0007049 cell cycle; GO:0015031 protein transport; GO:0016197 endosomal transport; GO:0030838 positive regulation of actin filament polymerization; GO:0036089 cleavage furrow forma…	GO:0005737 cytoplasm; GO:0005737 cytoplasm; GO:0005794 Golgi apparatus; GO:0005802 trans-Golgi network; GO:0005829 cytosol; GO:0005886 plasma membrane; GO:0005886 plasma membrane; GO:0016020 membrane; GO:0030136 clathrin-coated vesicle; GO:0030659 cytoplasmic vesicle membrane; GO:0031234 extrinsic component of cytoplasmic side of plasma membrane; GO:0031410 cytoplasmic vesicle; GO:0032437 cuticul…	GO:0005515 protein binding; GO:0005545 1-phosphatidylinositol binding; GO:0008289 lipid binding; GO:0031625 ubiquitin protein ligase binding; GO:0035091 phosphatidylinositol binding; GO:0035091 phosphatidylinositol binding; GO:0042802 identical protein binding; GO:0042803 protein homodimerization activity; GO:0071933 Arp2/3 complex binding	05132 Salmonella infection	FALSE	FALSE	FALSE	TRUE	FALSE	FALSE	FALSE
342	ENSMUSG00000002372.10	Ranbp3	71810	0.083847661	0.935236789	0.959513989	1.002351905	0.935236789	0.959513989	GO:0006611 protein export from nucleus; GO:0015031 protein transport; GO:0046907 intracellular transport	GO:0005634 nucleus; GO:0005634 nucleus; GO:0005643 nuclear pore; GO:0005654 nucleoplasm; GO:0005737 cytoplasm	GO:0005096 GTPase activator activity; GO:0008536 Ran GTPase binding; GO:0008536 Ran GTPase binding; GO:0070412 R-SMAD binding	05166 Human T-cell leukemia virus 1 infection	FALSE	FALSE	FALSE	TRUE	FALSE	TRUE	FALSE
343	ENSMUSG00000002379.8	Ndufa11	69875	-0.280629405	0.786112025	0.86137807	-1.011820652	0.786112025	0.86137807	GO:0032981 mitochondrial respiratory chain complex I assembly; GO:0055114 oxidation-reduction process	GO:0005739 mitochondrion; GO:0005739 mitochondrion; GO:0005739 mitochondrion; GO:0005743 mitochondrial inner membrane; GO:0005747 mitochondrial respiratory chain complex I; GO:0005747 mitochondrial respiratory chain complex I; GO:0016020 membrane; GO:0016021 integral component of membrane; GO:0070469 respirasome	GO:0003674 molecular_function	00190 Oxidative phosphorylation; 01100 Metabolic pathways; 04714 Thermogenesis; 04723 Retrograde endocannabinoid signaling; 04932 Non-alcoholic fatty liver disease; 05010 Alzheimer disease; 05012 Parkinson disease; 05014 Amyotrophic lateral sclerosis; 05016 Huntington disease; 05020 Prion disease; 05022 Pathways of neurodegeneration - multiple diseases; 05415 Diabetic cardiomyopathy	FALSE	FALSE	FALSE	TRUE	FALSE	FALSE	FALSE
344	ENSMUSG00000002384.3	Bmp8b	12164	1.406768772	0.197117766	0.336110808	1.287898113	0.197117766	0.336110808	GO:0001503 ossification; GO:0002024 diet induced thermogenesis; GO:0007179 transforming growth factor beta receptor signaling pathway; GO:0007275 multicellular organism development; GO:0007281 germ cell development; GO:0007283 spermatogenesis; GO:0010862 positive regulation of pathway-restricted SMAD protein phosphorylation; GO:0010862 positive regulation of pathway-restricted SMAD protein phosph…	GO:0005576 extracellular region; GO:0005615 extracellular space	GO:0005125 cytokine activity; GO:0005125 cytokine activity; GO:0008083 growth factor activity; GO:0070700 BMP receptor binding	04060 Cytokine-cytokine receptor interaction; 04350 TGF-beta signaling pathway; 04390 Hippo signaling pathway; 04714 Thermogenesis	FALSE	FALSE	FALSE	TRUE	FALSE	FALSE	TRUE
345	ENSMUSG00000002393.15	Nr2f6	13864	0.173207267	0.866788747	0.915612877	1.007270817	0.866788747	0.915612877	GO:0000122 negative regulation of transcription by RNA polymerase II; GO:0000122 negative regulation of transcription by RNA polymerase II; GO:0000122 negative regulation of transcription by RNA polymerase II; GO:0006355 regulation of transcription, DNA-templated; GO:0006357 regulation of transcription by RNA polymerase II; GO:0030154 cell differentiation; GO:0043153 entrainment of circadian cloc…	GO:0000790 nuclear chromatin; GO:0005634 nucleus	GO:0000978 RNA polymerase II cis-regulatory region sequence-specific DNA binding; GO:0000978 RNA polymerase II cis-regulatory region sequence-specific DNA binding; GO:0001227 DNA-binding transcription repressor activity, RNA polymerase II-specific; GO:0003677 DNA binding; GO:0003700 DNA-binding transcription factor activity; GO:0003707 steroid hormone receptor activity; GO:0004879 nuclear recepto…	NA	FALSE	FALSE	TRUE	TRUE	FALSE	FALSE	FALSE
346	ENSMUSG00000002395.15	Use1	67023	-2.798632243	0.023236038	0.077537104	-1.101138732	0.023236038	0.077537104	GO:0006890 retrograde vesicle-mediated transport, Golgi to endoplasmic reticulum; GO:0007029 endoplasmic reticulum organization; GO:0015031 protein transport; GO:0016192 vesicle-mediated transport; GO:0060628 regulation of ER to Golgi vesicle-mediated transport; GO:0071786 endoplasmic reticulum tubular network organization	GO:0005783 endoplasmic reticulum; GO:0005783 endoplasmic reticulum; GO:0005794 Golgi apparatus; GO:0005886 plasma membrane; GO:0016020 membrane; GO:0016021 integral component of membrane; GO:0030137 COPI-coated vesicle; GO:0031201 SNARE complex; GO:0031201 SNARE complex	GO:0005484 SNAP receptor activity	04130 SNARE interactions in vesicular transport	FALSE	FALSE	FALSE	TRUE	FALSE	FALSE	FALSE
347	ENSMUSG00000002396.9	Ocel1	77090	2.931843054	0.018934904	0.067922555	1.157112269	0.018934904	0.067922555	GO:0008150 biological_process	GO:0005575 cellular_component	GO:0003674 molecular_function	NA	FALSE	FALSE	FALSE	TRUE	FALSE	FALSE	FALSE
348	ENSMUSG00000002409.19	Dyrk1b	13549	0.420328299	0.685303264	0.788036476	1.02456872	0.685303264	0.788036476	GO:0006468 protein phosphorylation; GO:0007520 myoblast fusion; GO:0016310 phosphorylation; GO:0018105 peptidyl-serine phosphorylation; GO:0018107 peptidyl-threonine phosphorylation; GO:0045893 positive regulation of transcription, DNA-templated; GO:0045893 positive regulation of transcription, DNA-templated; GO:0046777 protein autophosphorylation; GO:0060612 adipose tissue development	GO:0005634 nucleus; GO:0005654 nucleoplasm	GO:0000166 nucleotide binding; GO:0003713 transcription coactivator activity; GO:0003713 transcription coactivator activity; GO:0004672 protein kinase activity; GO:0004674 protein serine/threonine kinase activity; GO:0004712 protein serine/threonine/tyrosine kinase activity; GO:0004713 protein tyrosine kinase activity; GO:0005524 ATP binding; GO:0016301 kinase activity; GO:0016740 transferase act…	NA	FALSE	FALSE	FALSE	TRUE	FALSE	FALSE	TRUE
349	ENSMUSG00000002413.16	Braf	109880	1.504963226	0.170731409	0.304212654	1.041830523	0.170731409	0.304212654	GO:0000165 MAPK cascade; GO:0000186 activation of MAPKK activity; GO:0002318 myeloid progenitor cell differentiation; GO:0006468 protein phosphorylation; GO:0006468 protein phosphorylation; GO:0007165 signal transduction; GO:0007173 epidermal growth factor receptor signaling pathway; GO:0008152 metabolic process; GO:0008542 visual learning; GO:0010628 positive regulation of gene expression; GO:00…	GO:0005634 nucleus; GO:0005737 cytoplasm; GO:0005739 mitochondrion; GO:0005829 cytosol; GO:0005886 plasma membrane; GO:0005886 plasma membrane; GO:0005886 plasma membrane; GO:0016020 membrane; GO:0043005 neuron projection; GO:0043005 neuron projection; GO:0043231 intracellular membrane-bounded organelle; GO:0044297 cell body	GO:0000166 nucleotide binding; GO:0003824 catalytic activity; GO:0004672 protein kinase activity; GO:0004672 protein kinase activity; GO:0004672 protein kinase activity; GO:0004674 protein serine/threonine kinase activity; GO:0004709 MAP kinase kinase kinase activity; GO:0005509 calcium ion binding; GO:0005515 protein binding; GO:0005524 ATP binding; GO:0016301 kinase activity; GO:0016740 transfe…	01521 EGFR tyrosine kinase inhibitor resistance; 01522 Endocrine resistance; 04010 MAPK signaling pathway; 04012 ErbB signaling pathway; 04015 Rap1 signaling pathway; 04024 cAMP signaling pathway; 04062 Chemokine signaling pathway; 04068 FoxO signaling pathway; 04150 mTOR signaling pathway; 04270 Vascular smooth muscle contraction; 04510 Focal adhesion; 04650 Natural killer cell mediated cytotoxi…	FALSE	FALSE	TRUE	TRUE	FALSE	FALSE	TRUE
350	ENSMUSG00000002416.14	Ndufb2	68198	3.68665147	0.006154758	0.032913817	1.193946688	0.006154758	0.032913817	GO:0032981 mitochondrial respiratory chain complex I assembly; GO:0055114 oxidation-reduction process	GO:0005739 mitochondrion; GO:0005743 mitochondrial inner membrane; GO:0005747 mitochondrial respiratory chain complex I; GO:0005747 mitochondrial respiratory chain complex I; GO:0016020 membrane; GO:0070469 respirasome	GO:0003674 molecular_function	00190 Oxidative phosphorylation; 01100 Metabolic pathways; 04714 Thermogenesis; 04723 Retrograde endocannabinoid signaling; 04932 Non-alcoholic fatty liver disease; 05010 Alzheimer disease; 05012 Parkinson disease; 05014 Amyotrophic lateral sclerosis; 05016 Huntington disease; 05020 Prion disease; 05022 Pathways of neurodegeneration - multiple diseases; 05415 Diabetic cardiomyopathy	FALSE	FALSE	FALSE	TRUE	FALSE	FALSE	FALSE
351	ENSMUSG00000002428.13	Hltf	20585	-1.612179927	0.145569985	0.271535715	-1.093939809	0.145569985	0.271535715	GO:0006325 chromatin organization; GO:0008152 metabolic process; GO:0016567 protein ubiquitination; GO:0045944 positive regulation of transcription by RNA polymerase II	GO:0005634 nucleus; GO:0005654 nucleoplasm; GO:0005737 cytoplasm; GO:0005829 cytosol	GO:0000166 nucleotide binding; GO:0000978 RNA polymerase II cis-regulatory region sequence-specific DNA binding; GO:0001228 DNA-binding transcription activator activity, RNA polymerase II-specific; GO:0003676 nucleic acid binding; GO:0003677 DNA binding; GO:0003824 catalytic activity; GO:0004386 helicase activity; GO:0005524 ATP binding; GO:0008094 DNA-dependent ATPase activity; GO:0008270 zinc i…	NA	FALSE	FALSE	FALSE	TRUE	FALSE	FALSE	TRUE
352	ENSMUSG00000002455.15	Prpf6	68879	-3.881353758	0.004661609	0.027941551	-1.114050942	0.004661609	0.027941551	GO:0000244 spliceosomal tri-snRNP complex assembly; GO:0000244 spliceosomal tri-snRNP complex assembly; GO:0000398 mRNA splicing, via spliceosome; GO:0000398 mRNA splicing, via spliceosome; GO:0006396 RNA processing; GO:0006397 mRNA processing; GO:0006403 RNA localization; GO:0008380 RNA splicing; GO:0045944 positive regulation of transcription by RNA polymerase II	GO:0005634 nucleus; GO:0005681 spliceosomal complex; GO:0005682 U5 snRNP; GO:0016607 nuclear speck; GO:0046540 U4/U6 x U5 tri-snRNP complex; GO:0046540 U4/U6 x U5 tri-snRNP complex; GO:0071005 U2-type precatalytic spliceosome; GO:0071013 catalytic step 2 spliceosome; GO:0071013 catalytic step 2 spliceosome	GO:0003713 transcription coactivator activity; GO:0003723 RNA binding; GO:0043021 ribonucleoprotein complex binding; GO:0050681 androgen receptor binding	03040 Spliceosome	FALSE	FALSE	FALSE	TRUE	FALSE	FALSE	FALSE
353	ENSMUSG00000002458.14	Rgs19	56470	0.949775142	0.37001997	0.520471382	1.053355448	0.37001997	0.520471382	GO:0009968 negative regulation of signal transduction	GO:0005737 cytoplasm; GO:0005903 brush border; GO:0016020 membrane; GO:0030136 clathrin-coated vesicle; GO:0045121 membrane raft	GO:0001965 G-protein alpha-subunit binding; GO:0005515 protein binding	NA	FALSE	FALSE	FALSE	TRUE	FALSE	FALSE	TRUE
354	ENSMUSG00000002459.18	Rgs20	58175	2.206671038	0.058367811	0.144327214	1.081824981	0.058367811	0.144327214	GO:0007186 G protein-coupled receptor signaling pathway; GO:0009968 negative regulation of signal transduction	GO:0005634 nucleus; GO:0005737 cytoplasm; GO:0005794 Golgi apparatus; GO:0005802 trans-Golgi network; GO:0016020 membrane	GO:0005096 GTPase activator activity	NA	FALSE	FALSE	FALSE	FALSE	FALSE	FALSE	TRUE
355	ENSMUSG00000002475.17	Abhd3	106861	0.983481648	0.354161937	0.505202462	1.107452268	0.354161937	0.505202462	GO:0006629 lipid metabolic process; GO:0044255 cellular lipid metabolic process; GO:0046470 phosphatidylcholine metabolic process; GO:0046470 phosphatidylcholine metabolic process; GO:0046470 phosphatidylcholine metabolic process; GO:0051792 medium-chain fatty acid biosynthetic process; GO:0051793 medium-chain fatty acid catabolic process	GO:0005575 cellular_component; GO:0016020 membrane; GO:0016021 integral component of membrane	GO:0004623 phospholipase A2 activity; GO:0004623 phospholipase A2 activity; GO:0008126 acetylesterase activity; GO:0008970 phospholipase A1 activity; GO:0008970 phospholipase A1 activity; GO:0016787 hydrolase activity; GO:0034338 short-chain carboxylesterase activity; GO:0047372 acylglycerol lipase activity; GO:0052689 carboxylic ester hydrolase activity; GO:0052739 phosphatidylserine 1-acylhydro…	NA	FALSE	FALSE	FALSE	FALSE	FALSE	FALSE	FALSE
356	ENSMUSG00000002477.6	Snrpd1	20641	-4.89489778	0.001199854	0.012571838	-1.154758088	0.001199854	0.012571838	GO:0000387 spliceosomal snRNP assembly; GO:0000387 spliceosomal snRNP assembly; GO:0000398 mRNA splicing, via spliceosome; GO:0006396 RNA processing; GO:0006397 mRNA processing; GO:0008380 RNA splicing	GO:0000243 commitment complex; GO:0005634 nucleus; GO:0005634 nucleus; GO:0005681 spliceosomal complex; GO:0005682 U5 snRNP; GO:0005685 U1 snRNP; GO:0005685 U1 snRNP; GO:0005686 U2 snRNP; GO:0005687 U4 snRNP; GO:0005687 U4 snRNP; GO:0005689 U12-type spliceosomal complex; GO:0005689 U12-type spliceosomal complex; GO:0005737 cytoplasm; GO:0005829 cytosol; GO:0034709 methylosome; GO:0034715 pICln-Sm…	GO:0003723 RNA binding; GO:1990446 U1 snRNP binding	03040 Spliceosome; 05322 Systemic lupus erythematosus	FALSE	FALSE	FALSE	TRUE	FALSE	FALSE	FALSE
357	ENSMUSG00000002486.16	Tchp	77832	1.15106758	0.282928736	0.433342994	1.051337832	0.282928736	0.433342994	GO:0006915 apoptotic process; GO:0006915 apoptotic process; GO:0030030 cell projection organization; GO:0030308 negative regulation of cell growth; GO:1902018 negative regulation of cilium assembly	GO:0005737 cytoplasm; GO:0005739 mitochondrion; GO:0005813 centrosome; GO:0005829 cytosol; GO:0005856 cytoskeleton; GO:0005886 plasma membrane; GO:0016020 membrane; GO:0030057 desmosome; GO:0045095 keratin filament; GO:0045095 keratin filament; GO:0045095 keratin filament; GO:0045179 apical cortex; GO:0097539 ciliary transition fiber	GO:0003674 molecular_function	NA	FALSE	FALSE	FALSE	TRUE	FALSE	FALSE	FALSE
358	ENSMUSG00000002489.17	Tiam1	21844	-0.932762985	0.378221682	0.529217642	-1.031543937	0.378221682	0.529217642	GO:0003300 cardiac muscle hypertrophy; GO:0006915 apoptotic process; GO:0007160 cell-matrix adhesion; GO:0007165 signal transduction; GO:0007264 small GTPase mediated signal transduction; GO:0007264 small GTPase mediated signal transduction; GO:0008284 positive regulation of cell population proliferation; GO:0010717 regulation of epithelial to mesenchymal transition; GO:0010976 positive regulatio…	GO:0000242 pericentriolar material; GO:0005634 nucleus; GO:0005737 cytoplasm; GO:0005829 cytosol; GO:0005829 cytosol; GO:0005829 cytosol; GO:0005874 microtubule; GO:0005874 microtubule; GO:0005886 plasma membrane; GO:0005886 plasma membrane; GO:0005886 plasma membrane; GO:0005911 cell-cell junction; GO:0014069 postsynaptic density; GO:0016020 membrane; GO:0030054 cell junction; GO:0031234 extrins…	GO:0005085 guanyl-nucleotide exchange factor activity; GO:0005085 guanyl-nucleotide exchange factor activity; GO:0005089 Rho guanyl-nucleotide exchange factor activity; GO:0005515 protein binding; GO:0005543 phospholipid binding; GO:0008017 microtubule binding; GO:0008289 lipid binding; GO:0017016 Ras GTPase binding; GO:0019900 kinase binding; GO:0030676 Rac guanyl-nucleotide exchange factor acti…	04014 Ras signaling pathway; 04015 Rap1 signaling pathway; 04024 cAMP signaling pathway; 04062 Chemokine signaling pathway; 04530 Tight junction; 04810 Regulation of actin cytoskeleton; 05205 Proteoglycans in cancer	FALSE	FALSE	TRUE	TRUE	TRUE	TRUE	TRUE
359	ENSMUSG00000002496.11	Tsc2	22084	2.273065576	0.052622928	0.134062493	1.072682272	0.052622928	0.134062493	GO:0001666 response to hypoxia; GO:0001843 neural tube closure; GO:0001933 negative regulation of protein phosphorylation; GO:0006469 negative regulation of protein kinase activity; GO:0006606 protein import into nucleus; GO:0007165 signal transduction; GO:0007507 heart development; GO:0007568 aging; GO:0008104 protein localization; GO:0008285 negative regulation of cell population proliferation;…	GO:0005634 nucleus; GO:0005737 cytoplasm; GO:0005737 cytoplasm; GO:0005737 cytoplasm; GO:0005764 lysosome; GO:0005829 cytosol; GO:0005856 cytoskeleton; GO:0005901 caveola; GO:0014069 postsynaptic density; GO:0016020 membrane; GO:0030425 dendrite; GO:0030426 growth cone; GO:0032991 protein-containing complex; GO:0033596 TSC1-TSC2 complex; GO:0033596 TSC1-TSC2 complex; GO:0042995 cell projection; G…	GO:0005096 GTPase activator activity; GO:0005096 GTPase activator activity; GO:0005515 protein binding; GO:0019902 phosphatase binding; GO:0031267 small GTPase binding; GO:0042803 protein homodimerization activity; GO:0044877 protein-containing complex binding; GO:0047485 protein N-terminus binding; GO:0051879 Hsp90 protein binding; GO:0071889 14-3-3 protein binding	04072 Phospholipase D signaling pathway; 04115 p53 signaling pathway; 04140 Autophagy - animal; 04150 mTOR signaling pathway; 04151 PI3K-Akt signaling pathway; 04152 AMPK signaling pathway; 04211 Longevity regulating pathway; 04218 Cellular senescence; 04714 Thermogenesis; 04910 Insulin signaling pathway; 04919 Thyroid hormone signaling pathway; 05163 Human cytomegalovirus infection; 05165 Human …	FALSE	TRUE	FALSE	TRUE	TRUE	FALSE	TRUE
360	ENSMUSG00000002504.16	Slc9a3r2	65962	-1.864874246	0.099167716	0.20889382	-1.089373444	0.099167716	0.20889382	GO:0007605 sensory perception of sound; GO:0014067 negative regulation of phosphatidylinositol 3-kinase signaling; GO:0034767 positive regulation of ion transmembrane transport; GO:0072659 protein localization to plasma membrane	GO:0005634 nucleus; GO:0005634 nucleus; GO:0005737 cytoplasm; GO:0005886 plasma membrane; GO:0016020 membrane; GO:0016324 apical plasma membrane; GO:0016324 apical plasma membrane; GO:0016324 apical plasma membrane; GO:0032420 stereocilium; GO:0032421 stereocilium bundle; GO:0032991 protein-containing complex	GO:0005102 signaling receptor binding; GO:0005102 signaling receptor binding; GO:0005515 protein binding; GO:0008013 beta-catenin binding; GO:0008022 protein C-terminus binding; GO:0019902 phosphatase binding; GO:0019902 phosphatase binding; GO:0043495 protein-membrane adaptor activity; GO:0047485 protein N-terminus binding; GO:0050750 low-density lipoprotein particle receptor binding; GO:0060090…	04960 Aldosterone-regulated sodium reabsorption	FALSE	FALSE	FALSE	FALSE	FALSE	FALSE	FALSE
361	ENSMUSG00000002524.18	Puf60	67959	-6.088741943	0.000292532	0.00607773	-1.169757594	0.000292532	0.00607773	GO:0000380 alternative mRNA splicing, via spliceosome; GO:0000381 regulation of alternative mRNA splicing, via spliceosome; GO:0006376 mRNA splice site selection; GO:0006397 mRNA processing; GO:0006915 apoptotic process; GO:0008380 RNA splicing	GO:0005634 nucleus; GO:0005654 nucleoplasm; GO:0030054 cell junction	GO:0003676 nucleic acid binding; GO:0003677 DNA binding; GO:0003723 RNA binding; GO:0042802 identical protein binding	03040 Spliceosome	FALSE	FALSE	FALSE	TRUE	FALSE	FALSE	FALSE
362	ENSMUSG00000002546.18	Golga2	99412	-2.293822278	0.050945008	0.130965119	-1.065605236	0.050945008	0.130965119	GO:0006486 protein glycosylation; GO:0006888 endoplasmic reticulum to Golgi vesicle-mediated transport; GO:0007020 microtubule nucleation; GO:0007030 Golgi organization; GO:0007049 cell cycle; GO:0007098 centrosome cycle; GO:0008356 asymmetric cell division; GO:0010507 negative regulation of autophagy; GO:0015031 protein transport; GO:0032091 negative regulation of protein binding; GO:0050772 pos…	GO:0000137 Golgi cis cisterna; GO:0000137 Golgi cis cisterna; GO:0000139 Golgi membrane; GO:0000139 Golgi membrane; GO:0000922 spindle pole; GO:0005737 cytoplasm; GO:0005794 Golgi apparatus; GO:0005794 Golgi apparatus; GO:0005794 Golgi apparatus; GO:0005801 cis-Golgi network; GO:0005801 cis-Golgi network; GO:0005801 cis-Golgi network; GO:0005856 cytoskeleton; GO:0005874 microtubule; GO:0016020 me…	GO:0005515 protein binding; GO:0008017 microtubule binding; GO:0019901 protein kinase binding; GO:0019905 syntaxin binding; GO:0042802 identical protein binding; GO:0044877 protein-containing complex binding; GO:0061676 importin-alpha family protein binding; GO:0061676 importin-alpha family protein binding	NA	FALSE	FALSE	FALSE	TRUE	FALSE	FALSE	TRUE
363	ENSMUSG00000002550.17	Uck1	22245	-0.328678471	0.750833385	0.835050938	-1.010080772	0.750833385	0.835050938	NA	GO:0005829 cytosol	GO:0000166 nucleotide binding; GO:0004849 uridine kinase activity; GO:0005524 ATP binding; GO:0016301 kinase activity; GO:0016740 transferase activity; GO:0019206 nucleoside kinase activity	00240 Pyrimidine metabolism; 00983 Drug metabolism - other enzymes; 01100 Metabolic pathways	FALSE	FALSE	FALSE	TRUE	FALSE	FALSE	FALSE
364	ENSMUSG00000002578.19	Ikzf4	22781	0.16887131	0.870087585	0.917771754	1.008610858	0.870087585	0.917771754	GO:0006357 regulation of transcription by RNA polymerase II; GO:0045892 negative regulation of transcription, DNA-templated; GO:0045944 positive regulation of transcription by RNA polymerase II; GO:0051260 protein homooligomerization	GO:0000790 nuclear chromatin; GO:0005634 nucleus; GO:0005654 nucleoplasm; GO:0016604 nuclear body; GO:0032991 protein-containing complex	GO:0000978 RNA polymerase II cis-regulatory region sequence-specific DNA binding; GO:0003676 nucleic acid binding; GO:0003677 DNA binding; GO:0003700 DNA-binding transcription factor activity; GO:0005515 protein binding; GO:0008270 zinc ion binding; GO:0019904 protein domain specific binding; GO:0042802 identical protein binding; GO:0043425 bHLH transcription factor binding; GO:0043565 sequence-s…	NA	FALSE	FALSE	FALSE	TRUE	FALSE	FALSE	TRUE
365	ENSMUSG00000002580.8	Mien1	103742	0.890727768	0.399058347	0.549371941	1.038732982	0.399058347	0.549371941	GO:0006915 apoptotic process; GO:0010269 response to selenium ion; GO:0030335 positive regulation of cell migration; GO:0043066 negative regulation of apoptotic process; GO:0043066 negative regulation of apoptotic process; GO:0051491 positive regulation of filopodium assembly; GO:0051491 positive regulation of filopodium assembly	GO:0005737 cytoplasm; GO:0005829 cytosol; GO:0005829 cytosol; GO:0005829 cytosol; GO:0005886 plasma membrane; GO:0016020 membrane; GO:0031235 intrinsic component of the cytoplasmic side of the plasma membrane	GO:0005515 protein binding	NA	FALSE	FALSE	FALSE	TRUE	FALSE	FALSE	FALSE
366	ENSMUSG00000002602.17	Axl	26362	-2.269028566	0.052955607	0.1346873	-1.086713213	0.052955607	0.1346873	GO:0001764 neuron migration; GO:0001764 neuron migration; GO:0001779 natural killer cell differentiation; GO:0001779 natural killer cell differentiation; GO:0001818 negative regulation of cytokine production; GO:0001961 positive regulation of cytokine-mediated signaling pathway; GO:0001974 blood vessel remodeling; GO:0002376 immune system process; GO:0006468 protein phosphorylation; GO:0006909 ph…	GO:0005615 extracellular space; GO:0005886 plasma membrane; GO:0005887 integral component of plasma membrane; GO:0009986 cell surface; GO:0015629 actin cytoskeleton; GO:0016020 membrane; GO:0016021 integral component of membrane; GO:0043231 intracellular membrane-bounded organelle; GO:0043235 receptor complex	GO:0000166 nucleotide binding; GO:0001786 phosphatidylserine binding; GO:0004672 protein kinase activity; GO:0004713 protein tyrosine kinase activity; GO:0004714 transmembrane receptor protein tyrosine kinase activity; GO:0005515 protein binding; GO:0005524 ATP binding; GO:0016301 kinase activity; GO:0016740 transferase activity; GO:0032036 myosin heavy chain binding; GO:0043548 phosphatidylinosi…	01521 EGFR tyrosine kinase inhibitor resistance	FALSE	FALSE	FALSE	TRUE	TRUE	FALSE	TRUE
367	ENSMUSG00000002603.16	Tgfb1	21803	-0.534676956	0.607402502	0.727624271	-1.037162529	0.607402502	0.727624271	GO:0000122 negative regulation of transcription by RNA polymerase II; GO:0000122 negative regulation of transcription by RNA polymerase II; GO:0000165 MAPK cascade; GO:0001501 skeletal system development; GO:0001570 vasculogenesis; GO:0001657 ureteric bud development; GO:0001763 morphogenesis of a branching structure; GO:0001775 cell activation; GO:0001837 epithelial to mesenchymal transition; GO…	GO:0005576 extracellular region; GO:0005615 extracellular space; GO:0005615 extracellular space; GO:0005615 extracellular space; GO:0005634 nucleus; GO:0005737 cytoplasm; GO:0005902 microvillus; GO:0009986 cell surface; GO:0030141 secretory granule; GO:0030424 axon; GO:0031012 extracellular matrix; GO:0043025 neuronal cell body; GO:0062023 collagen-containing extracellular matrix	GO:0003823 antigen binding; GO:0005114 type II transforming growth factor beta receptor binding; GO:0005114 type II transforming growth factor beta receptor binding; GO:0005125 cytokine activity; GO:0005160 transforming growth factor beta receptor binding; GO:0005160 transforming growth factor beta receptor binding; GO:0005515 protein binding; GO:0008083 growth factor activity; GO:0019899 enzyme …	04010 MAPK signaling pathway; 04060 Cytokine-cytokine receptor interaction; 04068 FoxO signaling pathway; 04110 Cell cycle; 04218 Cellular senescence; 04350 TGF-beta signaling pathway; 04380 Osteoclast differentiation; 04390 Hippo signaling pathway; 04659 Th17 cell differentiation; 04672 Intestinal immune network for IgA production; 04926 Relaxin signaling pathway; 04932 Non-alcoholic fatty liver…	FALSE	TRUE	FALSE	TRUE	FALSE	FALSE	TRUE
368	ENSMUSG00000002608.9	Ccdc97	52132	-2.902608502	0.019802355	0.069996054	-1.092296001	0.019802355	0.069996054	GO:0008150 biological_process	NA	GO:0003674 molecular_function	NA	FALSE	FALSE	TRUE	TRUE	FALSE	FALSE	TRUE
369	ENSMUSG00000002617.15	Zfp40	22700	4.616077124	0.001716846	0.015324471	1.180673704	0.001716846	0.015324471	GO:0006357 regulation of transcription by RNA polymerase II	GO:0005634 nucleus	GO:0000978 RNA polymerase II cis-regulatory region sequence-specific DNA binding; GO:0001228 DNA-binding transcription activator activity, RNA polymerase II-specific	05168 Herpes simplex virus 1 infection	FALSE	FALSE	FALSE	FALSE	FALSE	FALSE	TRUE
370	ENSMUSG00000002625.11	Akap8l	54194	1.320147872	0.223288815	0.367072298	1.049460863	0.223288815	0.367072298	GO:0006397 mRNA processing; GO:0007076 mitotic chromosome condensation; GO:0010793 regulation of mRNA export from nucleus; GO:0031065 positive regulation of histone deacetylation; GO:0033127 regulation of histone phosphorylation; GO:0044839 cell cycle G2/M phase transition; GO:0045944 positive regulation of transcription by RNA polymerase II; GO:0051081 nuclear envelope disassembly	GO:0000785 chromatin; GO:0005634 nucleus; GO:0005737 cytoplasm; GO:0016363 nuclear matrix; GO:0016363 nuclear matrix; GO:0016363 nuclear matrix; GO:0016607 nuclear speck; GO:1990904 ribonucleoprotein complex	GO:0003677 DNA binding; GO:0005521 lamin binding; GO:0034237 protein kinase A regulatory subunit binding; GO:0042826 histone deacetylase binding; GO:0046872 metal ion binding	NA	FALSE	FALSE	FALSE	TRUE	TRUE	FALSE	FALSE
371	ENSMUSG00000002633.5	Shh	20423	1.110049288	0.299211714	0.449479686	1.175832216	0.299211714	0.449479686	GO:0000122 negative regulation of transcription by RNA polymerase II; GO:0000122 negative regulation of transcription by RNA polymerase II; GO:0001525 angiogenesis; GO:0001525 angiogenesis; GO:0001525 angiogenesis; GO:0001569 branching involved in blood vessel morphogenesis; GO:0001570 vasculogenesis; GO:0001656 metanephros development; GO:0001658 branching involved in ureteric bud morphogenesis;…	GO:0005576 extracellular region; GO:0005615 extracellular space; GO:0005615 extracellular space; GO:0005615 extracellular space; GO:0005634 nucleus; GO:0005783 endoplasmic reticulum; GO:0005794 Golgi apparatus; GO:0005886 plasma membrane; GO:0005886 plasma membrane; GO:0008021 synaptic vesicle; GO:0009986 cell surface; GO:0016020 membrane; GO:0030133 transport vesicle; GO:0030424 axon; GO:0030425…	GO:0005113 patched binding; GO:0005113 patched binding; GO:0005113 patched binding; GO:0005509 calcium ion binding; GO:0005509 calcium ion binding; GO:0005515 protein binding; GO:0005515 protein binding; GO:0005539 glycosaminoglycan binding; GO:0008233 peptidase activity; GO:0008270 zinc ion binding; GO:0043237 laminin-1 binding; GO:0046872 metal ion binding	04340 Hedgehog signaling pathway; 04360 Axon guidance; 05200 Pathways in cancer; 05205 Proteoglycans in cancer; 05217 Basal cell carcinoma; 05226 Gastric cancer	FALSE	FALSE	FALSE	FALSE	FALSE	FALSE	FALSE
372	ENSMUSG00000002635.12	Pdcd2l	68079	-2.286566927	0.051525363	0.132089139	-1.117895706	0.051525363	0.132089139	GO:0007049 cell cycle; GO:0008150 biological_process	GO:0005737 cytoplasm	GO:0003674 molecular_function	NA	FALSE	FALSE	FALSE	TRUE	FALSE	FALSE	FALSE
373	ENSMUSG00000002658.10	Gtf2f1	98053	-5.672909706	0.000468017	0.007662761	-1.174725542	0.000468017	0.007662761	GO:0006367 transcription initiation from RNA polymerase II promoter; GO:0006367 transcription initiation from RNA polymerase II promoter; GO:0006368 transcription elongation from RNA polymerase II promoter; GO:0032091 negative regulation of protein binding; GO:0032968 positive regulation of transcription elongation from RNA polymerase II promoter; GO:0045944 positive regulation of transcription b…	GO:0005634 nucleus; GO:0005654 nucleoplasm; GO:0005669 transcription factor TFIID complex; GO:0005674 transcription factor TFIIF complex; GO:0030054 cell junction; GO:0032991 protein-containing complex; GO:0043231 intracellular membrane-bounded organelle	GO:0001096 TFIIF-class transcription factor complex binding; GO:0003677 DNA binding; GO:0005515 protein binding; GO:0008134 transcription factor binding; GO:0016251 RNA polymerase II general transcription initiation factor activity; GO:0016251 RNA polymerase II general transcription initiation factor activity; GO:0019211 phosphatase activator activity; GO:0019903 protein phosphatase binding; GO:0…	03022 Basal transcription factors	FALSE	FALSE	FALSE	TRUE	TRUE	FALSE	FALSE
374	ENSMUSG00000002660.9	Clpp	53895	-0.053732655	0.958465143	0.97496274	-1.002122193	0.958465143	0.97496274	GO:0006508 proteolysis; GO:0006515 protein quality control for misfolded or incompletely synthesized proteins; GO:0006515 protein quality control for misfolded or incompletely synthesized proteins; GO:0033619 membrane protein proteolysis; GO:0051603 proteolysis involved in cellular protein catabolic process	GO:0005739 mitochondrion; GO:0005739 mitochondrion; GO:0005739 mitochondrion; GO:0005759 mitochondrial matrix; GO:0009368 endopeptidase Clp complex; GO:0009368 endopeptidase Clp complex	GO:0004175 endopeptidase activity; GO:0004176 ATP-dependent peptidase activity; GO:0004252 serine-type endopeptidase activity; GO:0004252 serine-type endopeptidase activity; GO:0005515 protein binding; GO:0008233 peptidase activity; GO:0008236 serine-type peptidase activity; GO:0016787 hydrolase activity; GO:0042802 identical protein binding; GO:0051117 ATPase binding	NA	FALSE	FALSE	FALSE	FALSE	FALSE	FALSE	FALSE
375	ENSMUSG00000002661.15	Alkbh7	66400	-2.172595748	0.061553157	0.149656066	-1.136383455	0.061553157	0.149656066	GO:0006631 fatty acid metabolic process; GO:0006974 cellular response to DNA damage stimulus; GO:0010883 regulation of lipid storage; GO:0012501 programmed cell death; GO:0055114 oxidation-reduction process; GO:1902445 regulation of mitochondrial membrane permeability involved in programmed necrotic cell death	GO:0005739 mitochondrion; GO:0005739 mitochondrion; GO:0005759 mitochondrial matrix; GO:0005759 mitochondrial matrix	GO:0016491 oxidoreductase activity; GO:0046872 metal ion binding; GO:0051213 dioxygenase activity	NA	FALSE	FALSE	FALSE	FALSE	FALSE	FALSE	FALSE
376	ENSMUSG00000002668.9	Dennd1c	70785	0.89143801	0.398699524	0.549100357	1.110168258	0.398699524	0.549100357	GO:0006897 endocytosis; GO:0032456 endocytic recycling	GO:0005654 nucleoplasm; GO:0005737 cytoplasm; GO:0005813 centrosome; GO:0005829 cytosol; GO:0005829 cytosol; GO:0031410 cytoplasmic vesicle; GO:0043231 intracellular membrane-bounded organelle	GO:0005085 guanyl-nucleotide exchange factor activity; GO:0017112 Rab guanyl-nucleotide exchange factor activity; GO:0017112 Rab guanyl-nucleotide exchange factor activity; GO:0017137 Rab GTPase binding; GO:1901981 phosphatidylinositol phosphate binding	NA	FALSE	FALSE	FALSE	FALSE	FALSE	FALSE	FALSE
377	ENSMUSG00000002679.15	Med6	69792	-1.537104109	0.162805315	0.294133245	-1.082560098	0.162805315	0.294133245	GO:0006357 regulation of transcription by RNA polymerase II; GO:0016567 protein ubiquitination; GO:0019827 stem cell population maintenance; GO:0045944 positive regulation of transcription by RNA polymerase II	GO:0000151 ubiquitin ligase complex; GO:0005634 nucleus; GO:0005654 nucleoplasm; GO:0005654 nucleoplasm; GO:0016592 mediator complex; GO:0016592 mediator complex; GO:0016592 mediator complex; GO:0070847 core mediator complex	GO:0003677 DNA binding; GO:0003712 transcription coregulator activity; GO:0003713 transcription coactivator activity; GO:0003713 transcription coactivator activity; GO:0005515 protein binding; GO:0008134 transcription factor binding; GO:0061630 ubiquitin protein ligase activity	NA	FALSE	FALSE	FALSE	TRUE	FALSE	FALSE	FALSE
378	ENSMUSG00000002688.9	Prkd1	18760	2.449019445	0.039984204	0.110403176	1.102668631	0.039984204	0.110403176	GO:0001525 angiogenesis; GO:0001938 positive regulation of endothelial cell proliferation; GO:0002376 immune system process; GO:0006468 protein phosphorylation; GO:0006915 apoptotic process; GO:0006954 inflammatory response; GO:0007030 Golgi organization; GO:0007265 Ras protein signal transduction; GO:0007399 nervous system development; GO:0010508 positive regulation of autophagy; GO:0010595 posi…	GO:0000421 autophagosome membrane; GO:0005634 nucleus; GO:0005737 cytoplasm; GO:0005794 Golgi apparatus; GO:0005802 trans-Golgi network; GO:0005802 trans-Golgi network; GO:0005829 cytosol; GO:0005829 cytosol; GO:0005886 plasma membrane; GO:0005886 plasma membrane; GO:0005911 cell-cell junction; GO:0005938 cell cortex; GO:0016020 membrane	GO:0000166 nucleotide binding; GO:0004672 protein kinase activity; GO:0004674 protein serine/threonine kinase activity; GO:0004697 protein kinase C activity; GO:0005515 protein binding; GO:0005524 ATP binding; GO:0016301 kinase activity; GO:0016740 transferase activity; GO:0042802 identical protein binding; GO:0046872 metal ion binding	04015 Rap1 signaling pathway; 04925 Aldosterone synthesis and secretion	FALSE	FALSE	FALSE	TRUE	FALSE	FALSE	TRUE
379	ENSMUSG00000002699.14	Lcp2	16822	3.255671056	0.011594737	0.049163643	1.433380004	0.011594737	0.049163643	GO:0007169 transmembrane receptor protein tyrosine kinase signaling pathway; GO:0035556 intracellular signal transduction; GO:0045576 mast cell activation; GO:0050663 cytokine secretion; GO:0050852 T cell receptor signaling pathway	GO:0005737 cytoplasm; GO:0005829 cytosol; GO:0005829 cytosol; GO:0005911 cell-cell junction; GO:0036398 TCR signalosome; GO:0044853 plasma membrane raft	GO:0005515 protein binding	04015 Rap1 signaling pathway; 04380 Osteoclast differentiation; 04611 Platelet activation; 04650 Natural killer cell mediated cytotoxicity; 04660 T cell receptor signaling pathway; 04664 Fc epsilon RI signaling pathway; 05135 Yersinia infection	FALSE	FALSE	FALSE	TRUE	FALSE	FALSE	FALSE
380	ENSMUSG00000002718.15	Cse1l	110750	2.370826877	0.045173777	0.120445344	1.074315299	0.045173777	0.120445344	GO:0006606 protein import into nucleus; GO:0006611 protein export from nucleus; GO:0006886 intracellular protein transport; GO:0015031 protein transport	GO:0005634 nucleus; GO:0005635 nuclear envelope; GO:0005654 nucleoplasm; GO:0005737 cytoplasm; GO:0005829 cytosol; GO:0005829 cytosol	GO:0005049 nuclear export signal receptor activity; GO:0005515 protein binding; GO:0008536 Ran GTPase binding	05132 Salmonella infection	FALSE	FALSE	FALSE	TRUE	FALSE	FALSE	FALSE
381	ENSMUSG00000002728.15	Naa20	67877	-1.822071775	0.105897968	0.218812884	-1.067619409	0.105897968	0.218812884	GO:0017196 N-terminal peptidyl-methionine acetylation	GO:0005622 intracellular; GO:0005634 nucleus; GO:0005737 cytoplasm; GO:0005829 cytosol; GO:0031416 NatB complex	GO:0004596 peptide alpha-N-acetyltransferase activity; GO:0016740 transferase activity; GO:0016746 transferase activity, transferring acyl groups	NA	FALSE	FALSE	FALSE	TRUE	FALSE	FALSE	TRUE
382	ENSMUSG00000002731.7	Prkra	23992	1.382638287	0.204126392	0.344467087	1.045271906	0.204126392	0.344467087	GO:0006468 protein phosphorylation; GO:0008284 positive regulation of cell population proliferation; GO:0030422 production of siRNA involved in RNA interference; GO:0031047 gene silencing by RNA; GO:0031054 pre-miRNA processing; GO:0034599 cellular response to oxidative stress; GO:0035196 production of miRNAs involved in gene silencing by miRNA; GO:0042473 outer ear morphogenesis; GO:0042474 midd…	GO:0005622 intracellular; GO:0005654 nucleoplasm; GO:0005737 cytoplasm; GO:0005829 cytosol; GO:0070578 RISC-loading complex	GO:0003723 RNA binding; GO:0003725 double-stranded RNA binding; GO:0005515 protein binding; GO:0008047 enzyme activator activity; GO:0019899 enzyme binding; GO:0019901 protein kinase binding; GO:0042802 identical protein binding; GO:0042803 protein homodimerization activity; GO:0070883 pre-miRNA binding	NA	FALSE	FALSE	FALSE	TRUE	FALSE	FALSE	FALSE
383	ENSMUSG00000002732.15	Fkbp7	14231	-1.147633572	0.284263912	0.434682849	-1.107746823	0.284263912	0.434682849	NA	GO:0005783 endoplasmic reticulum	GO:0003755 peptidyl-prolyl cis-trans isomerase activity; GO:0005509 calcium ion binding; GO:0005515 protein binding; GO:0016853 isomerase activity; GO:0046872 metal ion binding	NA	FALSE	FALSE	FALSE	FALSE	FALSE	FALSE	TRUE
384	ENSMUSG00000002733.9	Plekha3	83435	1.23681386	0.251214788	0.398190199	1.047543313	0.251214788	0.398190199	GO:0035621 ER to Golgi ceramide transport; GO:0035627 ceramide transport; GO:0120009 intermembrane lipid transfer	GO:0005794 Golgi apparatus; GO:0005829 cytosol; GO:0016020 membrane	GO:0008289 lipid binding; GO:0042802 identical protein binding; GO:0070273 phosphatidylinositol-4-phosphate binding; GO:1902387 ceramide 1-phosphate binding; GO:1902388 ceramide 1-phosphate transfer activity	NA	FALSE	FALSE	TRUE	TRUE	FALSE	FALSE	TRUE
385	ENSMUSG00000002741.10	Ykt6	56418	-0.039008433	0.969839117	0.98214848	-1.001159521	0.969839117	0.98214848	GO:0006888 endoplasmic reticulum to Golgi vesicle-mediated transport; GO:0006888 endoplasmic reticulum to Golgi vesicle-mediated transport; GO:0006903 vesicle targeting; GO:0006903 vesicle targeting; GO:0006904 vesicle docking involved in exocytosis; GO:0006904 vesicle docking involved in exocytosis; GO:0015031 protein transport; GO:0016192 vesicle-mediated transport; GO:0042147 retrograde transp…	GO:0005737 cytoplasm; GO:0005739 mitochondrion; GO:0005768 endosome; GO:0005783 endoplasmic reticulum; GO:0005783 endoplasmic reticulum; GO:0005794 Golgi apparatus; GO:0005829 cytosol; GO:0005887 integral component of plasma membrane; GO:0005887 integral component of plasma membrane; GO:0016020 membrane; GO:0016021 integral component of membrane; GO:0031201 SNARE complex; GO:0031410 cytoplasmic v…	GO:0005484 SNAP receptor activity; GO:0016740 transferase activity; GO:0019706 protein-cysteine S-palmitoyltransferase activity; GO:0019706 protein-cysteine S-palmitoyltransferase activity	04130 SNARE interactions in vesicular transport	FALSE	FALSE	TRUE	TRUE	TRUE	FALSE	TRUE
386	ENSMUSG00000002748.8	Baz1b	22385	-0.398992505	0.700332606	0.798319984	-1.013895124	0.700332606	0.798319984	GO:0006333 chromatin assembly or disassembly; GO:0006338 chromatin remodeling; GO:0006338 chromatin remodeling; GO:0006974 cellular response to DNA damage stimulus; GO:0016310 phosphorylation; GO:0016572 histone phosphorylation	GO:0000793 condensed chromosome; GO:0005634 nucleus; GO:0005721 pericentric heterochromatin; GO:0016604 nuclear body; GO:0043596 nuclear replication fork	GO:0000166 nucleotide binding; GO:0004713 protein tyrosine kinase activity; GO:0004715 non-membrane spanning protein tyrosine kinase activity; GO:0005515 protein binding; GO:0005524 ATP binding; GO:0016301 kinase activity; GO:0016740 transferase activity; GO:0035173 histone kinase activity; GO:0042393 histone binding; GO:0046872 metal ion binding	NA	TRUE	FALSE	FALSE	TRUE	FALSE	FALSE	TRUE
387	ENSMUSG00000002763.17	Pex6	224824	5.415205072	0.000633399	0.009107113	1.220299111	0.000633399	0.009107113	GO:0006625 protein targeting to peroxisome; GO:0006625 protein targeting to peroxisome; GO:0007031 peroxisome organization; GO:0007031 peroxisome organization; GO:0016558 protein import into peroxisome matrix; GO:0016561 protein import into peroxisome matrix, translocation; GO:0050821 protein stabilization	GO:0005737 cytoplasm; GO:0005777 peroxisome; GO:0005778 peroxisomal membrane; GO:0005778 peroxisomal membrane; GO:0005829 cytosol; GO:0005829 cytosol; GO:0016020 membrane; GO:0042995 cell projection; GO:0097733 photoreceptor cell cilium; GO:0097733 photoreceptor cell cilium	GO:0000166 nucleotide binding; GO:0005515 protein binding; GO:0005524 ATP binding; GO:0008022 protein C-terminus binding; GO:0016887 ATPase activity; GO:0016887 ATPase activity; GO:0044877 protein-containing complex binding	04146 Peroxisome	FALSE	FALSE	FALSE	TRUE	FALSE	FALSE	FALSE
388	ENSMUSG00000002767.14	Mrpl2	27398	-2.220106011	0.057157209	0.142161095	-1.105048176	0.057157209	0.142161095	GO:0006412 translation; GO:0032543 mitochondrial translation	GO:0005739 mitochondrion; GO:0005739 mitochondrion; GO:0005762 mitochondrial large ribosomal subunit; GO:0005762 mitochondrial large ribosomal subunit; GO:0005762 mitochondrial large ribosomal subunit; GO:0005840 ribosome	GO:0003723 RNA binding; GO:0003735 structural constituent of ribosome; GO:0003735 structural constituent of ribosome	03010 Ribosome	FALSE	FALSE	FALSE	TRUE	TRUE	FALSE	FALSE
389	ENSMUSG00000002768.9	Mea1	17256	1.054590365	0.322404336	0.473696062	1.033080933	0.322404336	0.473696062	GO:0007275 multicellular organism development; GO:0007283 spermatogenesis; GO:0030154 cell differentiation	GO:0005737 cytoplasm	NA	NA	FALSE	FALSE	FALSE	TRUE	FALSE	FALSE	FALSE
390	ENSMUSG00000002769.10	Gnmt	14711	-5.499938669	0.000572848	0.008600308	-2.356787878	0.000572848	0.008600308	GO:0005977 glycogen metabolic process; GO:0006111 regulation of gluconeogenesis; GO:0006111 regulation of gluconeogenesis; GO:0006555 methionine metabolic process; GO:0006730 one-carbon metabolic process; GO:0006730 one-carbon metabolic process; GO:0032259 methylation; GO:0046498 S-adenosylhomocysteine metabolic process; GO:0046500 S-adenosylmethionine metabolic process; GO:0046500 S-adenosylmeth…	GO:0005737 cytoplasm; GO:0005829 cytosol; GO:0005829 cytosol	GO:0005542 folic acid binding; GO:0008168 methyltransferase activity; GO:0016594 glycine binding; GO:0016594 glycine binding; GO:0016594 glycine binding; GO:0016740 transferase activity; GO:0017174 glycine N-methyltransferase activity; GO:0017174 glycine N-methyltransferase activity; GO:0017174 glycine N-methyltransferase activity; GO:0042802 identical protein binding; GO:0042802 identical protei…	00260 Glycine, serine and threonine metabolism; 01100 Metabolic pathways	FALSE	FALSE	FALSE	FALSE	TRUE	FALSE	FALSE
391	ENSMUSG00000002771.13	Grin2d	14814	6.75653389	0.000143772	0.004434501	1.275713871	0.000143772	0.004434501	GO:0001964 startle response; GO:0006811 ion transport; GO:0008344 adult locomotory behavior; GO:0035249 synaptic transmission, glutamatergic; GO:0051930 regulation of sensory perception of pain; GO:0060291 long-term synaptic potentiation; GO:0097553 calcium ion transmembrane import into cytosol	GO:0005886 plasma membrane; GO:0005887 integral component of plasma membrane; GO:0016020 membrane; GO:0016021 integral component of membrane; GO:0017146 NMDA selective glutamate receptor complex; GO:0017146 NMDA selective glutamate receptor complex; GO:0030054 cell junction; GO:0045202 synapse; GO:0045211 postsynaptic membrane; GO:0098686 hippocampal mossy fiber to CA3 synapse; GO:0098839 postsyn…	GO:0004970 ionotropic glutamate receptor activity; GO:0004972 NMDA glutamate receptor activity; GO:0004972 NMDA glutamate receptor activity; GO:0004972 NMDA glutamate receptor activity; GO:0004972 NMDA glutamate receptor activity; GO:0005216 ion channel activity; GO:0005261 cation channel activity; GO:0015276 ligand-gated ion channel activity; GO:0016595 glutamate binding; GO:0022843 voltage-gate…	04020 Calcium signaling pathway; 04024 cAMP signaling pathway; 04080 Neuroactive ligand-receptor interaction; 04713 Circadian entrainment; 04720 Long-term potentiation; 04724 Glutamatergic synapse; 05010 Alzheimer disease; 05014 Amyotrophic lateral sclerosis; 05017 Spinocerebellar ataxia; 05020 Prion disease; 05022 Pathways of neurodegeneration - multiple diseases; 05030 Cocaine addiction; 05031 …	FALSE	FALSE	FALSE	TRUE	FALSE	TRUE	FALSE
392	ENSMUSG00000002778.15	Kdelr1	68137	-3.10406355	0.014567371	0.057534183	-1.108985707	0.014567371	0.057534183	GO:0002369 T cell cytokine production; GO:0006621 protein retention in ER lumen; GO:0006888 endoplasmic reticulum to Golgi vesicle-mediated transport; GO:0006890 retrograde vesicle-mediated transport, Golgi to endoplasmic reticulum; GO:0015031 protein transport; GO:0016192 vesicle-mediated transport; GO:0030217 T cell differentiation; GO:0070231 T cell apoptotic process	GO:0000139 Golgi membrane; GO:0005783 endoplasmic reticulum; GO:0005783 endoplasmic reticulum; GO:0005783 endoplasmic reticulum; GO:0005789 endoplasmic reticulum membrane; GO:0005793 endoplasmic reticulum-Golgi intermediate compartment; GO:0005794 Golgi apparatus; GO:0005794 Golgi apparatus; GO:0005801 cis-Golgi network; GO:0005801 cis-Golgi network; GO:0005801 cis-Golgi network; GO:0016020 membr…	GO:0005046 KDEL sequence binding; GO:0046923 ER retention sequence binding	NA	FALSE	FALSE	FALSE	TRUE	TRUE	FALSE	TRUE
393	ENSMUSG00000002781.20	Tmem143	70209	4.653071005	0.001636071	0.014886512	1.25548603	0.001636071	0.014886512	GO:0002244 hematopoietic progenitor cell differentiation	GO:0005739 mitochondrion; GO:0005739 mitochondrion; GO:0005739 mitochondrion; GO:0016020 membrane; GO:0016021 integral component of membrane	GO:0003674 molecular_function	NA	FALSE	FALSE	FALSE	TRUE	FALSE	FALSE	TRUE
394	ENSMUSG00000002797.10	Ggct	110175	1.254803231	0.244949994	0.39158359	1.095449427	0.244949994	0.39158359	GO:0001836 release of cytochrome c from mitochondria	GO:0005829 cytosol	GO:0003839 gamma-glutamylcyclotransferase activity; GO:0003839 gamma-glutamylcyclotransferase activity; GO:0016829 lyase activity; GO:0042803 protein homodimerization activity	00480 Glutathione metabolism; 01100 Metabolic pathways	FALSE	FALSE	FALSE	TRUE	TRUE	FALSE	FALSE
395	ENSMUSG00000002799.7	Jag2	16450	6.105719923	0.000287106	0.006031365	1.22790611	0.000287106	0.006031365	GO:0001501 skeletal system development; GO:0001701 in utero embryonic development; GO:0001709 cell fate determination; GO:0003016 respiratory system process; GO:0007154 cell communication; GO:0007219 Notch signaling pathway; GO:0007275 multicellular organism development; GO:0007283 spermatogenesis; GO:0007605 sensory perception of sound; GO:0009912 auditory receptor cell fate commitment; GO:00163…	GO:0005886 plasma membrane; GO:0005887 integral component of plasma membrane; GO:0016020 membrane; GO:0016021 integral component of membrane; GO:0048471 perinuclear region of cytoplasm	GO:0005112 Notch binding; GO:0005112 Notch binding; GO:0005112 Notch binding; GO:0005509 calcium ion binding; GO:0005515 protein binding; GO:0008083 growth factor activity; GO:0008083 growth factor activity	01522 Endocrine resistance; 04330 Notch signaling pathway; 04658 Th1 and Th2 cell differentiation; 05200 Pathways in cancer; 05224 Breast cancer	TRUE	FALSE	FALSE	TRUE	FALSE	FALSE	TRUE
396	ENSMUSG00000002803.15	Btbd6	399566	-0.743990076	0.478153053	0.621555082	-1.02601491	0.478153053	0.621555082	GO:0022008 neurogenesis	GO:0005737 cytoplasm; GO:0005829 cytosol	NA	NA	FALSE	FALSE	FALSE	TRUE	FALSE	FALSE	FALSE
397	ENSMUSG00000002804.5	Nudt14	66174	2.48438072	0.037838946	0.106645586	1.17820372	0.037838946	0.106645586	GO:0006753 nucleoside phosphate metabolic process; GO:0019693 ribose phosphate metabolic process	GO:0005737 cytoplasm	GO:0008768 UDP-sugar diphosphatase activity; GO:0008768 UDP-sugar diphosphatase activity; GO:0016787 hydrolase activity; GO:0016818 hydrolase activity, acting on acid anhydrides, in phosphorus-containing anhydrides; GO:0042802 identical protein binding; GO:0046872 metal ion binding; GO:0047631 ADP-ribose diphosphatase activity	NA	FALSE	FALSE	FALSE	TRUE	FALSE	FALSE	FALSE
398	ENSMUSG00000002808.8	Epdr1	105298	-0.64605376	0.5363243	0.672681855	-1.029718344	0.5363243	0.672681855	GO:0007160 cell-matrix adhesion; GO:0008150 biological_process	GO:0005576 extracellular region; GO:0005764 lysosome; GO:0005764 lysosome	GO:0003674 molecular_function; GO:0005509 calcium ion binding; GO:0008289 lipid binding	NA	FALSE	FALSE	FALSE	TRUE	FALSE	FALSE	TRUE
399	ENSMUSG00000002812.5	Flii	14248	3.041717351	0.016012504	0.061180868	1.109898992	0.016012504	0.061180868	GO:0007275 multicellular organism development; GO:0008154 actin polymerization or depolymerization; GO:0030036 actin cytoskeleton organization; GO:0030239 myofibril assembly; GO:0051014 actin filament severing; GO:0051014 actin filament severing; GO:0051016 barbed-end actin filament capping	GO:0005634 nucleus; GO:0005654 nucleoplasm; GO:0005737 cytoplasm; GO:0005829 cytosol; GO:0005856 cytoskeleton; GO:0005903 brush border; GO:0015629 actin cytoskeleton; GO:0030054 cell junction; GO:0034451 centriolar satellite	GO:0003779 actin binding; GO:0005515 protein binding; GO:0005546 phosphatidylinositol-4,5-bisphosphate binding; GO:0051015 actin filament binding	NA	FALSE	FALSE	FALSE	TRUE	FALSE	FALSE	FALSE
400	ENSMUSG00000002814.16	Top3a	21975	-1.694359623	0.128628268	0.249804298	-1.107896436	0.128628268	0.249804298	GO:0006265 DNA topological change; GO:0006265 DNA topological change; GO:0032042 mitochondrial DNA metabolic process; GO:0051304 chromosome separation	GO:0005634 nucleus; GO:0005654 nucleoplasm; GO:0005694 chromosome; GO:0005739 mitochondrion; GO:0016605 PML body	GO:0003677 DNA binding; GO:0003697 single-stranded DNA binding; GO:0003916 DNA topoisomerase activity; GO:0003917 DNA topoisomerase type I (single strand cut, ATP-independent) activity; GO:0008270 zinc ion binding; GO:0016853 isomerase activity; GO:0046872 metal ion binding	03440 Homologous recombination; 03460 Fanconi anemia pathway	FALSE	FALSE	FALSE	TRUE	FALSE	FALSE	FALSE
401	ENSMUSG00000002820.7	Atg4d	235040	-0.118879846	0.908300125	0.943156099	-1.005154406	0.908300125	0.943156099	GO:0006508 proteolysis; GO:0006914 autophagy; GO:0006915 apoptotic process; GO:0015031 protein transport	GO:0005654 nucleoplasm; GO:0005737 cytoplasm; GO:0005739 mitochondrion	GO:0008233 peptidase activity; GO:0008234 cysteine-type peptidase activity; GO:0016787 hydrolase activity	04136 Autophagy - other; 04140 Autophagy - animal	FALSE	FALSE	FALSE	TRUE	FALSE	FALSE	FALSE
402	ENSMUSG00000002825.9	Qtrt1	60507	0.231005003	0.823106622	0.887664004	1.013257258	0.823106622	0.887664004	GO:0006400 tRNA modification; GO:0008033 tRNA processing; GO:0101030 tRNA-guanine transglycosylation; GO:0101030 tRNA-guanine transglycosylation	GO:0005634 nucleus; GO:0005737 cytoplasm; GO:0005739 mitochondrion; GO:0005741 mitochondrial outer membrane; GO:0016020 membrane; GO:0032991 protein-containing complex; GO:0032991 protein-containing complex	GO:0005515 protein binding; GO:0008479 queuine tRNA-ribosyltransferase activity; GO:0008479 queuine tRNA-ribosyltransferase activity; GO:0016740 transferase activity; GO:0016757 transferase activity, transferring glycosyl groups; GO:0016763 transferase activity, transferring pentosyl groups; GO:0042803 protein homodimerization activity; GO:0046872 metal ion binding; GO:0046982 protein heterodimer…	NA	FALSE	FALSE	FALSE	FALSE	FALSE	FALSE	FALSE
403	ENSMUSG00000002833.12	Hdgfl2	15193	1.591982125	0.150035838	0.277008047	1.045631991	0.150035838	0.277008047	GO:0006357 regulation of transcription by RNA polymerase II; GO:0030307 positive regulation of cell growth	GO:0005634 nucleus; GO:0005634 nucleus	GO:0003682 chromatin binding; GO:0003690 double-stranded DNA binding; GO:0003712 transcription coregulator activity; GO:0005515 protein binding	NA	FALSE	FALSE	FALSE	TRUE	FALSE	FALSE	FALSE
404	ENSMUSG00000002835.10	Chaf1a	27221	0.420111831	0.685455016	0.788036476	1.015139803	0.685455016	0.788036476	GO:0006260 DNA replication; GO:0006281 DNA repair; GO:0006334 nucleosome assembly; GO:0006335 DNA replication-dependent nucleosome assembly; GO:0006974 cellular response to DNA damage stimulus; GO:0007049 cell cycle; GO:0031497 chromatin assembly	GO:0000790 nuclear chromatin; GO:0005634 nucleus; GO:0032991 protein-containing complex; GO:0033186 CAF-1 complex; GO:0033186 CAF-1 complex	GO:0005515 protein binding; GO:0042802 identical protein binding; GO:0070087 chromo shadow domain binding	NA	FALSE	TRUE	FALSE	TRUE	TRUE	FALSE	TRUE
405	ENSMUSG00000002844.10	Adprh	11544	0.701518447	0.502863702	0.643343015	1.025278155	0.502863702	0.643343015	GO:0006464 cellular protein modification process; GO:0006464 cellular protein modification process; GO:0051725 protein de-ADP-ribosylation	GO:0005615 extracellular space; GO:0005829 cytosol	GO:0000287 magnesium ion binding; GO:0003875 ADP-ribosylarginine hydrolase activity; GO:0003875 ADP-ribosylarginine hydrolase activity; GO:0016787 hydrolase activity; GO:0030955 potassium ion binding; GO:0046872 metal ion binding	NA	TRUE	FALSE	FALSE	TRUE	FALSE	FALSE	FALSE
406	ENSMUSG00000002845.15	Tmem39a	67846	2.486878593	0.037691883	0.106336912	1.238900406	0.037691883	0.106336912	GO:0006914 autophagy; GO:0045070 positive regulation of viral genome replication; GO:1901097 negative regulation of autophagosome maturation; GO:1901097 negative regulation of autophagosome maturation; GO:1902902 negative regulation of autophagosome assembly; GO:1902902 negative regulation of autophagosome assembly	GO:0005783 endoplasmic reticulum; GO:0005789 endoplasmic reticulum membrane; GO:0005789 endoplasmic reticulum membrane; GO:0016020 membrane; GO:0016020 membrane; GO:0016021 integral component of membrane	GO:0003674 molecular_function	NA	FALSE	FALSE	FALSE	TRUE	FALSE	FALSE	TRUE
407	ENSMUSG00000002846.10	Timmdc1	76916	2.826543923	0.022257822	0.075458145	1.13264177	0.022257822	0.075458145	GO:0008150 biological_process	GO:0005654 nucleoplasm; GO:0005739 mitochondrion; GO:0005739 mitochondrion; GO:0005739 mitochondrion; GO:0016020 membrane; GO:0016021 integral component of membrane	GO:0003674 molecular_function	NA	FALSE	FALSE	FALSE	TRUE	FALSE	FALSE	FALSE
408	ENSMUSG00000002847.8	Pla1a	85031	-3.244877716	0.011783649	0.049557809	-1.691584827	0.011783649	0.049557809	GO:0006629 lipid metabolic process; GO:0016042 lipid catabolic process	GO:0002080 acrosomal membrane; GO:0005576 extracellular region; GO:0005615 extracellular space; GO:0005615 extracellular space	GO:0008970 phospholipase A1 activity; GO:0016298 lipase activity; GO:0016787 hydrolase activity; GO:0052689 carboxylic ester hydrolase activity	00564 Glycerophospholipid metabolism; 04014 Ras signaling pathway	FALSE	FALSE	FALSE	FALSE	FALSE	FALSE	TRUE
409	ENSMUSG00000002870.9	Mcm2	17216	5.882349408	0.000368356	0.00683429	1.211647639	0.000368356	0.00683429	GO:0000727 double-strand break repair via break-induced replication; GO:0006260 DNA replication; GO:0006267 pre-replicative complex assembly involved in nuclear cell cycle DNA replication; GO:0006268 DNA unwinding involved in DNA replication; GO:0006268 DNA unwinding involved in DNA replication; GO:0006270 DNA replication initiation; GO:0006270 DNA replication initiation; GO:0006334 nucleosome as…	GO:0000785 chromatin; GO:0005634 nucleus; GO:0005634 nucleus; GO:0005634 nucleus; GO:0005654 nucleoplasm; GO:0005664 nuclear origin of replication recognition complex; GO:0005737 cytoplasm; GO:0015630 microtubule cytoskeleton; GO:0042555 MCM complex; GO:0042555 MCM complex	GO:0000166 nucleotide binding; GO:0003677 DNA binding; GO:0003688 DNA replication origin binding; GO:0003688 DNA replication origin binding; GO:0003697 single-stranded DNA binding; GO:0004386 helicase activity; GO:0005524 ATP binding; GO:0016787 hydrolase activity; GO:0017116 single-stranded DNA helicase activity; GO:0019899 enzyme binding; GO:0042393 histone binding; GO:0043138 3'-5' DNA helicas…	03030 DNA replication; 04110 Cell cycle	FALSE	FALSE	TRUE	TRUE	FALSE	FALSE	FALSE
410	ENSMUSG00000002871.15	Tpra1	24100	-0.752631766	0.47322367	0.617224579	-1.061918259	0.47322367	0.617224579	GO:0040016 embryonic cleavage; GO:1901991 negative regulation of mitotic cell cycle phase transition	GO:0005886 plasma membrane; GO:0016020 membrane; GO:0016021 integral component of membrane	NA	NA	FALSE	FALSE	FALSE	TRUE	FALSE	FALSE	TRUE
411	ENSMUSG00000002881.15	Nab1	17936	1.594419572	0.149490356	0.276446357	1.048734944	0.149490356	0.276446357	GO:0001958 endochondral ossification; GO:0006355 regulation of transcription, DNA-templated; GO:0006355 regulation of transcription, DNA-templated; GO:0014037 Schwann cell differentiation; GO:0042552 myelination; GO:0045682 regulation of epidermis development; GO:0045892 negative regulation of transcription, DNA-templated	GO:0005634 nucleus	GO:0003712 transcription coregulator activity; GO:0008134 transcription factor binding; GO:0008134 transcription factor binding; GO:0140110 transcription regulator activity	NA	TRUE	FALSE	TRUE	TRUE	FALSE	FALSE	TRUE
412	ENSMUSG00000002885.15	Adgre5	26364	-1.410210948	0.196135318	0.33467677	-1.071740309	0.196135318	0.33467677	GO:0007155 cell adhesion; GO:0007165 signal transduction; GO:0007166 cell surface receptor signaling pathway; GO:0007186 G protein-coupled receptor signaling pathway; GO:0007189 adenylate cyclase-activating G protein-coupled receptor signaling pathway; GO:0051965 positive regulation of synapse assembly	GO:0005576 extracellular region; GO:0005886 plasma membrane; GO:0005887 integral component of plasma membrane; GO:0016020 membrane; GO:0016021 integral component of membrane	GO:0004888 transmembrane signaling receptor activity; GO:0004930 G protein-coupled receptor activity; GO:0005509 calcium ion binding	NA	FALSE	FALSE	FALSE	TRUE	FALSE	FALSE	FALSE
413	ENSMUSG00000002897.6	Il17ra	16172	-0.905425642	0.391680149	0.542466313	-1.114563992	0.391680149	0.542466313	GO:0032736 positive regulation of interleukin-13 production; GO:0032747 positive regulation of interleukin-23 production; GO:0032754 positive regulation of interleukin-5 production; GO:0032755 positive regulation of interleukin-6 production; GO:0050729 positive regulation of inflammatory response; GO:0050832 defense response to fungus; GO:0071345 cellular response to cytokine stimulus; GO:0071621…	GO:0005886 plasma membrane; GO:0016020 membrane; GO:0016021 integral component of membrane	GO:0005102 signaling receptor binding; GO:0030368 interleukin-17 receptor activity	04060 Cytokine-cytokine receptor interaction; 04657 IL-17 signaling pathway	FALSE	TRUE	FALSE	TRUE	FALSE	FALSE	TRUE
414	ENSMUSG00000002900.18	Lamb1	16777	-0.029255827	0.9773769	0.98655363	-1.000784144	0.9773769	0.98655363	GO:0007155 cell adhesion; GO:0007162 negative regulation of cell adhesion; GO:0007566 embryo implantation; GO:0007611 learning or memory; GO:0009887 animal organ morphogenesis; GO:0009888 tissue development; GO:0016477 cell migration; GO:0016477 cell migration; GO:0021812 neuronal-glial interaction involved in cerebral cortex radial glia guided migration; GO:0030335 positive regulation of cell mi…	GO:0005576 extracellular region; GO:0005576 extracellular region; GO:0005604 basement membrane; GO:0005604 basement membrane; GO:0005606 laminin-1 complex; GO:0005606 laminin-1 complex; GO:0005607 laminin-2 complex; GO:0005615 extracellular space; GO:0005634 nucleus; GO:0031012 extracellular matrix; GO:0043256 laminin complex; GO:0043256 laminin complex; GO:0043257 laminin-8 complex; GO:0043259 l…	GO:0005178 integrin binding; GO:0005178 integrin binding; GO:0005201 extracellular matrix structural constituent; GO:0005201 extracellular matrix structural constituent; GO:0005201 extracellular matrix structural constituent; GO:0005515 protein binding; GO:0019899 enzyme binding; GO:0043208 glycosphingolipid binding	04151 PI3K-Akt signaling pathway; 04510 Focal adhesion; 04512 ECM-receptor interaction; 05145 Toxoplasmosis; 05146 Amoebiasis; 05165 Human papillomavirus infection; 05200 Pathways in cancer; 05222 Small cell lung cancer	FALSE	FALSE	FALSE	TRUE	TRUE	FALSE	TRUE
415	ENSMUSG00000002908.18	Kcnn1	84036	0.869223165	0.410032788	0.560034335	1.057994562	0.410032788	0.560034335	GO:0006811 ion transport; GO:0006813 potassium ion transport; GO:0071805 potassium ion transmembrane transport	GO:0005737 cytoplasm; GO:0005886 plasma membrane; GO:0005886 plasma membrane; GO:0016020 membrane; GO:0016021 integral component of membrane; GO:0043005 neuron projection; GO:0043025 neuronal cell body; GO:0043025 neuronal cell body	GO:0005516 calmodulin binding; GO:0005516 calmodulin binding; GO:0015269 calcium-activated potassium channel activity; GO:0016286 small conductance calcium-activated potassium channel activity; GO:0016286 small conductance calcium-activated potassium channel activity; GO:0044877 protein-containing complex binding	04911 Insulin secretion; 04929 GnRH secretion	FALSE	FALSE	FALSE	TRUE	TRUE	FALSE	TRUE
416	ENSMUSG00000002910.12	Arrdc2	70807	3.551700495	0.007485094	0.037150113	1.271826386	0.007485094	0.037150113	GO:0015031 protein transport	GO:0005737 cytoplasm; GO:0005886 plasma membrane; GO:0005886 plasma membrane; GO:0031410 cytoplasmic vesicle	GO:0003674 molecular_function	NA	FALSE	FALSE	FALSE	TRUE	TRUE	FALSE	FALSE
417	ENSMUSG00000002930.7	Ppp1r17	19051	-0.241451357	0.815276151	0.882298662	-1.031486337	0.815276151	0.882298662	GO:0010921 regulation of phosphatase activity; GO:0010921 regulation of phosphatase activity	GO:0005829 cytosol	GO:0004864 protein phosphatase inhibitor activity; GO:0004865 protein serine/threonine phosphatase inhibitor activity; GO:0004865 protein serine/threonine phosphatase inhibitor activity; GO:0019212 phosphatase inhibitor activity	04730 Long-term depression	FALSE	FALSE	FALSE	FALSE	FALSE	FALSE	FALSE
418	ENSMUSG00000002944.16	Cd36	12491	1.819776614	0.10627082	0.219336321	1.48963474	0.10627082	0.219336321	GO:0000122 negative regulation of transcription by RNA polymerase II; GO:0001676 long-chain fatty acid metabolic process; GO:0001954 positive regulation of cell-matrix adhesion; GO:0003085 negative regulation of systemic arterial blood pressure; GO:0006631 fatty acid metabolic process; GO:0006641 triglyceride metabolic process; GO:0006898 receptor-mediated endocytosis; GO:0006910 phagocytosis, re…	GO:0005739 mitochondrion; GO:0005783 endoplasmic reticulum; GO:0005794 Golgi apparatus; GO:0005794 Golgi apparatus; GO:0005886 plasma membrane; GO:0005886 plasma membrane; GO:0005886 plasma membrane; GO:0005901 caveola; GO:0009897 external side of plasma membrane; GO:0009986 cell surface; GO:0009986 cell surface; GO:0016020 membrane; GO:0016021 integral component of membrane; GO:0031526 brush bor…	GO:0001540 amyloid-beta binding; GO:0005041 low-density lipoprotein particle receptor activity; GO:0005041 low-density lipoprotein particle receptor activity; GO:0005044 scavenger receptor activity; GO:0005324 long-chain fatty acid transporter activity; GO:0005515 protein binding; GO:0008035 high-density lipoprotein particle binding; GO:0008289 lipid binding; GO:0008289 lipid binding; GO:0015636 …	03320 PPAR signaling pathway; 04145 Phagosome; 04152 AMPK signaling pathway; 04512 ECM-receptor interaction; 04640 Hematopoietic cell lineage; 04920 Adipocytokine signaling pathway; 04931 Insulin resistance; 04975 Fat digestion and absorption; 04979 Cholesterol metabolism; 05144 Malaria; 05415 Diabetic cardiomyopathy	FALSE	FALSE	FALSE	FALSE	FALSE	FALSE	TRUE
419	ENSMUSG00000002948.20	Map2k7	26400	2.078271937	0.07129006	0.165606147	1.067005944	0.07129006	0.165606147	GO:0000187 activation of MAPK activity; GO:0001934 positive regulation of protein phosphorylation; GO:0006468 protein phosphorylation; GO:0006970 response to osmotic stress; GO:0007254 JNK cascade; GO:0007257 activation of JUN kinase activity; GO:0007257 activation of JUN kinase activity; GO:0007257 activation of JUN kinase activity; GO:0009408 response to heat; GO:0009411 response to UV; GO:0009…	GO:0005634 nucleus; GO:0005634 nucleus; GO:0005737 cytoplasm; GO:0005829 cytosol	GO:0000287 magnesium ion binding; GO:0000287 magnesium ion binding; GO:0004707 MAP kinase activity; GO:0004708 MAP kinase kinase activity; GO:0004708 MAP kinase kinase activity; GO:0005515 protein binding; GO:0005524 ATP binding; GO:0008022 protein C-terminus binding; GO:0008545 JUN kinase kinase activity; GO:0008545 JUN kinase kinase activity; GO:0008545 JUN kinase kinase activity; GO:0019899 en…	04010 MAPK signaling pathway; 04012 ErbB signaling pathway; 04141 Protein processing in endoplasmic reticulum; 04380 Osteoclast differentiation; 04530 Tight junction; 04620 Toll-like receptor signaling pathway; 04660 T cell receptor signaling pathway; 04664 Fc epsilon RI signaling pathway; 04668 TNF signaling pathway; 04722 Neurotrophin signaling pathway; 04912 GnRH signaling pathway; 04926 Relax…	FALSE	FALSE	TRUE	TRUE	FALSE	FALSE	TRUE
420	ENSMUSG00000002949.16	Timm44	21856	0.345693391	0.738483673	0.826429802	1.013792182	0.738483673	0.826429802	GO:0006886 intracellular protein transport; GO:0015031 protein transport; GO:0030150 protein import into mitochondrial matrix	GO:0005739 mitochondrion; GO:0005739 mitochondrion; GO:0005743 mitochondrial inner membrane; GO:0005743 mitochondrial inner membrane; GO:0005743 mitochondrial inner membrane; GO:0005759 mitochondrial matrix; GO:0016020 membrane	GO:0000166 nucleotide binding; GO:0005524 ATP binding; GO:0019899 enzyme binding; GO:0051087 chaperone binding; GO:0051087 chaperone binding	NA	FALSE	FALSE	FALSE	TRUE	TRUE	FALSE	FALSE
421	ENSMUSG00000002957.12	Ap2a2	11772	-1.175258091	0.273666785	0.423045935	-1.033303427	0.273666785	0.423045935	GO:0006886 intracellular protein transport; GO:0006897 endocytosis; GO:0006898 receptor-mediated endocytosis; GO:0015031 protein transport; GO:0016192 vesicle-mediated transport; GO:0072583 clathrin-dependent endocytosis; GO:0072583 clathrin-dependent endocytosis; GO:0072583 clathrin-dependent endocytosis; GO:1902036 regulation of hematopoietic stem cell differentiation	GO:0005886 plasma membrane; GO:0005905 clathrin-coated pit; GO:0008021 synaptic vesicle; GO:0016020 membrane; GO:0030117 membrane coat; GO:0030122 AP-2 adaptor complex; GO:0030122 AP-2 adaptor complex; GO:0030122 AP-2 adaptor complex; GO:0030131 clathrin adaptor complex; GO:0030141 secretory granule; GO:0031410 cytoplasmic vesicle	GO:0005515 protein binding; GO:0008289 lipid binding; GO:0019900 kinase binding; GO:0019901 protein kinase binding; GO:0019904 protein domain specific binding; GO:0035091 phosphatidylinositol binding; GO:0035615 clathrin adaptor activity; GO:0044877 protein-containing complex binding; GO:0097718 disordered domain specific binding	04144 Endocytosis; 04721 Synaptic vesicle cycle; 04961 Endocrine and other factor-regulated calcium reabsorption; 05016 Huntington disease	FALSE	FALSE	TRUE	TRUE	TRUE	FALSE	TRUE
422	ENSMUSG00000002963.18	Pnkp	59047	3.284881038	0.011099307	0.047814089	1.145673497	0.011099307	0.047814089	GO:0006281 DNA repair; GO:0006281 DNA repair; GO:0006974 cellular response to DNA damage stimulus; GO:0006979 response to oxidative stress; GO:0008152 metabolic process; GO:0010836 negative regulation of protein ADP-ribosylation; GO:0016310 phosphorylation; GO:0016311 dephosphorylation; GO:0032212 positive regulation of telomere maintenance via telomerase; GO:0042769 DNA damage response, detectio…	GO:0005634 nucleus; GO:0005634 nucleus; GO:0005654 nucleoplasm; GO:0005730 nucleolus; GO:0005739 mitochondrion	GO:0000166 nucleotide binding; GO:0003690 double-stranded DNA binding; GO:0003824 catalytic activity; GO:0005524 ATP binding; GO:0016301 kinase activity; GO:0016740 transferase activity; GO:0016787 hydrolase activity; GO:0046403 polynucleotide 3'-phosphatase activity; GO:0046403 polynucleotide 3'-phosphatase activity; GO:0046404 ATP-dependent polydeoxyribonucleotide 5'-hydroxyl-kinase activity; G…	NA	FALSE	FALSE	FALSE	TRUE	FALSE	FALSE	FALSE
423	ENSMUSG00000002968.10	Med25	75613	-5.715591957	0.00044552	0.007481823	-1.177445548	0.00044552	0.007481823	GO:0000122 negative regulation of transcription by RNA polymerase II; GO:0035563 positive regulation of chromatin binding; GO:0045944 positive regulation of transcription by RNA polymerase II; GO:0045944 positive regulation of transcription by RNA polymerase II; GO:0045944 positive regulation of transcription by RNA polymerase II; GO:0048147 negative regulation of fibroblast proliferation; GO:007…	GO:0005634 nucleus; GO:0005654 nucleoplasm; GO:0005654 nucleoplasm; GO:0005667 transcription regulator complex; GO:0005667 transcription regulator complex; GO:0016592 mediator complex	GO:0001223 transcription coactivator binding; GO:0005515 protein binding; GO:0008134 transcription factor binding; GO:0042974 retinoic acid receptor binding; GO:0042974 retinoic acid receptor binding; GO:0046965 retinoid X receptor binding; GO:0046965 retinoid X receptor binding	NA	TRUE	FALSE	FALSE	TRUE	FALSE	FALSE	TRUE
424	ENSMUSG00000002980.15	Bcam	57278	0.135173068	0.895812683	0.935385632	1.010263795	0.895812683	0.935385632	GO:0007155 cell adhesion; GO:0007160 cell-matrix adhesion	GO:0005886 plasma membrane; GO:0005887 integral component of plasma membrane; GO:0009986 cell surface; GO:0016020 membrane; GO:0016021 integral component of membrane	GO:0005055 laminin receptor activity; GO:0005055 laminin receptor activity; GO:0008022 protein C-terminus binding; GO:0043236 laminin binding	NA	FALSE	TRUE	FALSE	TRUE	FALSE	FALSE	FALSE
425	ENSMUSG00000002981.11	Clptm1	56457	-2.254645968	0.054157932	0.136905259	-1.071476109	0.054157932	0.136905259	GO:0007275 multicellular organism development; GO:0030154 cell differentiation; GO:0033081 regulation of T cell differentiation in thymus	GO:0009897 external side of plasma membrane; GO:0012505 endomembrane system; GO:0016020 membrane; GO:0016021 integral component of membrane	GO:0003674 molecular_function	NA	FALSE	TRUE	FALSE	TRUE	FALSE	FALSE	TRUE
426	ENSMUSG00000002983.18	Relb	19698	1.364642949	0.209493178	0.350675896	1.145986127	0.209493178	0.350675896	GO:0000122 negative regulation of transcription by RNA polymerase II; GO:0006355 regulation of transcription, DNA-templated; GO:0006357 regulation of transcription by RNA polymerase II; GO:0006954 inflammatory response; GO:0007249 I-kappaB kinase/NF-kappaB signaling; GO:0010628 positive regulation of gene expression; GO:0019882 antigen processing and presentation; GO:0030098 lymphocyte differenti…	GO:0000790 nuclear chromatin; GO:0005634 nucleus; GO:0005634 nucleus; GO:0005654 nucleoplasm; GO:0005654 nucleoplasm; GO:0005737 cytoplasm; GO:0005813 centrosome; GO:0005829 cytosol; GO:0005829 cytosol; GO:0005829 cytosol; GO:0005856 cytoskeleton; GO:0017053 transcription repressor complex; GO:0032991 protein-containing complex	GO:0000977 RNA polymerase II transcription regulatory region sequence-specific DNA binding; GO:0000978 RNA polymerase II cis-regulatory region sequence-specific DNA binding; GO:0000978 RNA polymerase II cis-regulatory region sequence-specific DNA binding; GO:0000978 RNA polymerase II cis-regulatory region sequence-specific DNA binding; GO:0000981 DNA-binding transcription factor activity, RNA pol…	04010 MAPK signaling pathway; 04064 NF-kappa B signaling pathway; 04380 Osteoclast differentiation; 04625 C-type lectin receptor signaling pathway; 05166 Human T-cell leukemia virus 1 infection; 05169 Epstein-Barr virus infection	FALSE	FALSE	FALSE	TRUE	FALSE	FALSE	FALSE
427	ENSMUSG00000002984.18	Tomm40	53333	-2.972181447	0.017802298	0.065373822	-1.097361667	0.017802298	0.065373822	GO:0006626 protein targeting to mitochondrion; GO:0006811 ion transport; GO:0015031 protein transport; GO:0030150 protein import into mitochondrial matrix; GO:0043065 positive regulation of apoptotic process; GO:0051204 protein insertion into mitochondrial membrane; GO:0055085 transmembrane transport	GO:0005739 mitochondrion; GO:0005739 mitochondrion; GO:0005739 mitochondrion; GO:0005741 mitochondrial outer membrane; GO:0005741 mitochondrial outer membrane; GO:0005742 mitochondrial outer membrane translocase complex; GO:0005742 mitochondrial outer membrane translocase complex; GO:0005743 mitochondrial inner membrane; GO:0005829 cytosol; GO:0016020 membrane; GO:0016021 integral component of me…	GO:0005261 cation channel activity; GO:0008320 protein transmembrane transporter activity; GO:0008320 protein transmembrane transporter activity; GO:0015288 porin activity; GO:0070678 preprotein binding	05014 Amyotrophic lateral sclerosis; 05022 Pathways of neurodegeneration - multiple diseases	FALSE	FALSE	TRUE	TRUE	FALSE	FALSE	FALSE
428	ENSMUSG00000002985.17	Apoe	11816	1.275527233	0.237895808	0.383772118	1.05925254	0.237895808	0.383772118	GO:0001937 negative regulation of endothelial cell proliferation; GO:0002021 response to dietary excess; GO:0006629 lipid metabolic process; GO:0006641 triglyceride metabolic process; GO:0006707 cholesterol catabolic process; GO:0006707 cholesterol catabolic process; GO:0006869 lipid transport; GO:0006874 cellular calcium ion homeostasis; GO:0006898 receptor-mediated endocytosis; GO:0006979 respo…	GO:0005576 extracellular region; GO:0005576 extracellular region; GO:0005615 extracellular space; GO:0005615 extracellular space; GO:0005635 nuclear envelope; GO:0005737 cytoplasm; GO:0005764 lysosome; GO:0005768 endosome; GO:0005769 early endosome; GO:0005770 late endosome; GO:0005783 endoplasmic reticulum; GO:0005794 Golgi apparatus; GO:0005829 cytosol; GO:0005874 microtubule; GO:0005886 plasma…	GO:0001540 amyloid-beta binding; GO:0001540 amyloid-beta binding; GO:0005102 signaling receptor binding; GO:0005319 lipid transporter activity; GO:0005515 protein binding; GO:0005543 phospholipid binding; GO:0008201 heparin binding; GO:0008289 lipid binding; GO:0016209 antioxidant activity; GO:0042802 identical protein binding; GO:0042803 protein homodimerization activity; GO:0043395 heparan sulf…	04979 Cholesterol metabolism; 05010 Alzheimer disease	FALSE	FALSE	FALSE	TRUE	FALSE	FALSE	FALSE
429	ENSMUSG00000002996.18	Hbp1	73389	-5.894016302	0.000363536	0.006796799	-1.342058908	0.000363536	0.006796799	GO:0000122 negative regulation of transcription by RNA polymerase II; GO:0000122 negative regulation of transcription by RNA polymerase II; GO:0006355 regulation of transcription, DNA-templated; GO:0010745 negative regulation of macrophage derived foam cell differentiation; GO:0016055 Wnt signaling pathway; GO:0032369 negative regulation of lipid transport; GO:0043268 positive regulation of potas…	GO:0005634 nucleus; GO:0005654 nucleoplasm; GO:0005654 nucleoplasm; GO:0016607 nuclear speck	GO:0000978 RNA polymerase II cis-regulatory region sequence-specific DNA binding; GO:0000978 RNA polymerase II cis-regulatory region sequence-specific DNA binding; GO:0001227 DNA-binding transcription repressor activity, RNA polymerase II-specific; GO:0001227 DNA-binding transcription repressor activity, RNA polymerase II-specific; GO:0003677 DNA binding; GO:0003723 RNA binding; GO:0005515 protei…	NA	FALSE	FALSE	FALSE	TRUE	TRUE	FALSE	TRUE
430	ENSMUSG00000002997.16	Prkar2b	19088	-1.476589581	0.178013502	0.31270589	-1.040397106	0.178013502	0.31270589	GO:0001932 regulation of protein phosphorylation; GO:0006631 fatty acid metabolic process; GO:0007612 learning; GO:0010738 regulation of protein kinase A signaling; GO:0043949 regulation of cAMP-mediated signaling; GO:0045859 regulation of protein kinase activity; GO:0050804 modulation of chemical synaptic transmission; GO:2000480 negative regulation of cAMP-dependent protein kinase activity	GO:0005737 cytoplasm; GO:0005737 cytoplasm; GO:0005813 centrosome; GO:0005886 plasma membrane; GO:0005952 cAMP-dependent protein kinase complex; GO:0005952 cAMP-dependent protein kinase complex; GO:0005952 cAMP-dependent protein kinase complex; GO:0016020 membrane; GO:0030425 dendrite; GO:0043025 neuronal cell body; GO:0043197 dendritic spine; GO:0043198 dendritic shaft; GO:0045121 membrane raft;…	GO:0000166 nucleotide binding; GO:0004862 cAMP-dependent protein kinase inhibitor activity; GO:0005515 protein binding; GO:0008603 cAMP-dependent protein kinase regulator activity; GO:0008603 cAMP-dependent protein kinase regulator activity; GO:0008603 cAMP-dependent protein kinase regulator activity; GO:0019901 protein kinase binding; GO:0019904 protein domain specific binding; GO:0030552 cAMP b…	04910 Insulin signaling pathway	FALSE	FALSE	TRUE	TRUE	TRUE	FALSE	TRUE
431	ENSMUSG00000003031.15	Cdkn1b	12576	-6.889185134	0.000125615	0.004161454	-1.213126377	0.000125615	0.004161454	GO:0000079 regulation of cyclin-dependent protein serine/threonine kinase activity; GO:0000082 G1/S transition of mitotic cell cycle; GO:0000082 G1/S transition of mitotic cell cycle; GO:0000082 G1/S transition of mitotic cell cycle; GO:0001890 placenta development; GO:0006813 potassium ion transport; GO:0007049 cell cycle; GO:0007050 cell cycle arrest; GO:0007050 cell cycle arrest; GO:0007050 ce…	GO:0005634 nucleus; GO:0005634 nucleus; GO:0005634 nucleus; GO:0005654 nucleoplasm; GO:0005737 cytoplasm; GO:0005737 cytoplasm; GO:0005737 cytoplasm; GO:0005768 endosome; GO:0005829 cytosol; GO:0005829 cytosol; GO:0032991 protein-containing complex; GO:0043231 intracellular membrane-bounded organelle	GO:0004860 protein kinase inhibitor activity; GO:0004861 cyclin-dependent protein serine/threonine kinase inhibitor activity; GO:0004861 cyclin-dependent protein serine/threonine kinase inhibitor activity; GO:0004861 cyclin-dependent protein serine/threonine kinase inhibitor activity; GO:0005515 protein binding; GO:0019901 protein kinase binding; GO:0019903 protein phosphatase binding; GO:0030332…	01522 Endocrine resistance; 04012 ErbB signaling pathway; 04066 HIF-1 signaling pathway; 04068 FoxO signaling pathway; 04110 Cell cycle; 04151 PI3K-Akt signaling pathway; 04933 AGE-RAGE signaling pathway in diabetic complications; 04934 Cushing syndrome; 05162 Measles; 05165 Human papillomavirus infection; 05169 Epstein-Barr virus infection; 05200 Pathways in cancer; 05202 Transcriptional misregu…	FALSE	FALSE	FALSE	TRUE	TRUE	FALSE	TRUE
432	ENSMUSG00000003032.9	Klf4	16600	-1.417442316	0.194085331	0.332072908	-1.133044719	0.194085331	0.332072908	GO:0000122 negative regulation of transcription by RNA polymerase II; GO:0006351 transcription, DNA-templated; GO:0006357 regulation of transcription by RNA polymerase II; GO:0006357 regulation of transcription by RNA polymerase II; GO:0008285 negative regulation of cell population proliferation; GO:0009913 epidermal cell differentiation; GO:0010033 response to organic substance; GO:0010628 posit…	GO:0000785 chromatin; GO:0000790 nuclear chromatin; GO:0000790 nuclear chromatin; GO:0005634 nucleus; GO:0005634 nucleus; GO:0005634 nucleus; GO:0005654 nucleoplasm; GO:0005654 nucleoplasm; GO:0005667 transcription regulator complex; GO:0005667 transcription regulator complex; GO:0005719 nuclear euchromatin; GO:0005737 cytoplasm	GO:0000976 transcription regulatory region sequence-specific DNA binding; GO:0000976 transcription regulatory region sequence-specific DNA binding; GO:0000978 RNA polymerase II cis-regulatory region sequence-specific DNA binding; GO:0000978 RNA polymerase II cis-regulatory region sequence-specific DNA binding; GO:0000981 DNA-binding transcription factor activity, RNA polymerase II-specific; GO:00…	04550 Signaling pathways regulating pluripotency of stem cells	FALSE	FALSE	FALSE	TRUE	FALSE	FALSE	TRUE
433	ENSMUSG00000003033.16	Ap1m1	11767	2.402993443	0.042961483	0.116244294	1.066018033	0.042961483	0.116244294	GO:0006886 intracellular protein transport; GO:0015031 protein transport; GO:0016192 vesicle-mediated transport; GO:0016192 vesicle-mediated transport; GO:0032438 melanosome organization; GO:0035646 endosome to melanosome transport	GO:0005794 Golgi apparatus; GO:0005802 trans-Golgi network; GO:0016020 membrane; GO:0030131 clathrin adaptor complex; GO:0030136 clathrin-coated vesicle; GO:0031410 cytoplasmic vesicle; GO:0043231 intracellular membrane-bounded organelle	GO:0005515 protein binding; GO:0035615 clathrin adaptor activity	04142 Lysosome; 05170 Human immunodeficiency virus 1 infection	FALSE	FALSE	FALSE	TRUE	TRUE	TRUE	FALSE
434	ENSMUSG00000003037.17	Rab8a	17274	-3.00734773	0.016872453	0.063157989	-1.141405795	0.016872453	0.063157989	GO:0006904 vesicle docking involved in exocytosis; GO:0006904 vesicle docking involved in exocytosis; GO:0006914 autophagy; GO:0007409 axonogenesis; GO:0009306 protein secretion; GO:0010506 regulation of autophagy; GO:0015031 protein transport; GO:0017157 regulation of exocytosis; GO:0030030 cell projection organization; GO:0032869 cellular response to insulin stimulus; GO:0032869 cellular respon…	GO:0005737 cytoplasm; GO:0005768 endosome; GO:0005794 Golgi apparatus; GO:0005813 centrosome; GO:0005856 cytoskeleton; GO:0005886 plasma membrane; GO:0005886 plasma membrane; GO:0005886 plasma membrane; GO:0005929 cilium; GO:0005929 cilium; GO:0008021 synaptic vesicle; GO:0014069 postsynaptic density; GO:0016020 membrane; GO:0030140 trans-Golgi network transport vesicle; GO:0030140 trans-Golgi ne…	GO:0000166 nucleotide binding; GO:0003924 GTPase activity; GO:0003924 GTPase activity; GO:0005515 protein binding; GO:0005525 GTP binding; GO:0019003 GDP binding; GO:0019901 protein kinase binding; GO:0031489 myosin V binding	04140 Autophagy - animal; 04144 Endocytosis; 04152 AMPK signaling pathway; 04530 Tight junction; 04972 Pancreatic secretion; 05014 Amyotrophic lateral sclerosis; 05022 Pathways of neurodegeneration - multiple diseases	FALSE	FALSE	FALSE	TRUE	FALSE	FALSE	TRUE
435	ENSMUSG00000003038.16	Hmgn2	15331	-2.90997388	0.019579993	0.069458425	-1.076506611	0.019579993	0.069458425	GO:0000122 negative regulation of transcription by RNA polymerase II; GO:0006357 regulation of transcription by RNA polymerase II; GO:0040034 regulation of development, heterochronic	GO:0005634 nucleus	NA	NA	FALSE	FALSE	FALSE	TRUE	FALSE	FALSE	TRUE
436	ENSMUSG00000003039.10	Fam32a	67922	-7.54428637	6.63E-05	0.003216519	-1.242884466	6.63E-05	0.003216519	GO:0006915 apoptotic process; GO:0007049 cell cycle; GO:0008150 biological_process	GO:0005634 nucleus; GO:0005654 nucleoplasm; GO:0005730 nucleolus; GO:0005730 nucleolus	NA	NA	FALSE	FALSE	FALSE	TRUE	FALSE	FALSE	TRUE
437	ENSMUSG00000003062.14	Stard3nl	76205	-0.578510666	0.578830095	0.706341456	-1.025194063	0.578830095	0.706341456	GO:0099044 vesicle tethering to endoplasmic reticulum	GO:0005768 endosome; GO:0005789 endoplasmic reticulum membrane; GO:0016020 membrane; GO:0016021 integral component of membrane; GO:0031902 late endosome membrane; GO:0043231 intracellular membrane-bounded organelle; GO:0044232 organelle membrane contact site	GO:0015485 cholesterol binding; GO:0042803 protein homodimerization activity	NA	FALSE	FALSE	FALSE	TRUE	TRUE	FALSE	TRUE
438	ENSMUSG00000003068.18	Stk11	20869	-1.145184235	0.285219349	0.435519813	-1.031303519	0.285219349	0.435519813	GO:0001558 regulation of cell growth; GO:0001894 tissue homeostasis; GO:0001944 vasculature development; GO:0006468 protein phosphorylation; GO:0006468 protein phosphorylation; GO:0006468 protein phosphorylation; GO:0006470 protein dephosphorylation; GO:0006470 protein dephosphorylation; GO:0006914 autophagy; GO:0006915 apoptotic process; GO:0006974 cellular response to DNA damage stimulus; GO:00…	GO:0005634 nucleus; GO:0005634 nucleus; GO:0005654 nucleoplasm; GO:0005737 cytoplasm; GO:0005737 cytoplasm; GO:0005737 cytoplasm; GO:0005739 mitochondrion; GO:0005829 cytosol; GO:0005829 cytosol; GO:0016020 membrane; GO:0016020 membrane; GO:0030018 Z disc; GO:0032991 protein-containing complex; GO:0036398 TCR signalosome	GO:0000166 nucleotide binding; GO:0000287 magnesium ion binding; GO:0002039 p53 binding; GO:0004672 protein kinase activity; GO:0004674 protein serine/threonine kinase activity; GO:0004674 protein serine/threonine kinase activity; GO:0004674 protein serine/threonine kinase activity; GO:0005515 protein binding; GO:0005524 ATP binding; GO:0016301 kinase activity; GO:0016740 transferase activity; GO…	04068 FoxO signaling pathway; 04140 Autophagy - animal; 04150 mTOR signaling pathway; 04151 PI3K-Akt signaling pathway; 04152 AMPK signaling pathway; 04211 Longevity regulating pathway; 04530 Tight junction; 04920 Adipocytokine signaling pathway	FALSE	TRUE	FALSE	TRUE	TRUE	FALSE	FALSE
439	ENSMUSG00000003070.7	Efna2	13637	-1.656409922	0.136212268	0.25952102	-1.065956953	0.136212268	0.25952102	GO:0007411 axon guidance; GO:0030316 osteoclast differentiation; GO:0030316 osteoclast differentiation; GO:0046849 bone remodeling; GO:0046849 bone remodeling; GO:0048013 ephrin receptor signaling pathway; GO:0048013 ephrin receptor signaling pathway	GO:0005886 plasma membrane; GO:0005886 plasma membrane; GO:0016020 membrane; GO:0031225 anchored component of membrane; GO:0031594 neuromuscular junction; GO:0043204 perikaryon	GO:0005515 protein binding; GO:0046875 ephrin receptor binding; GO:0046875 ephrin receptor binding	04010 MAPK signaling pathway; 04014 Ras signaling pathway; 04015 Rap1 signaling pathway; 04151 PI3K-Akt signaling pathway; 04360 Axon guidance; 05206 MicroRNAs in cancer	FALSE	FALSE	FALSE	TRUE	FALSE	FALSE	TRUE
440	ENSMUSG00000003072.16	Atp5d	66043	0.653592366	0.531698597	0.668854009	1.023223019	0.531698597	0.668854009	GO:0006754 ATP biosynthetic process; GO:0006811 ion transport; GO:0009060 aerobic respiration; GO:0015986 ATP synthesis coupled proton transport; GO:0033615 mitochondrial proton-transporting ATP synthase complex assembly; GO:0042776 mitochondrial ATP synthesis coupled proton transport; GO:0046034 ATP metabolic process; GO:1902600 proton transmembrane transport	GO:0000275 mitochondrial proton-transporting ATP synthase complex, catalytic sector F(1); GO:0000275 mitochondrial proton-transporting ATP synthase complex, catalytic sector F(1); GO:0005739 mitochondrion; GO:0005740 mitochondrial envelope; GO:0005743 mitochondrial inner membrane; GO:0005743 mitochondrial inner membrane; GO:0005753 mitochondrial proton-transporting ATP synthase complex; GO:001602…	GO:0015078 proton transmembrane transporter activity; GO:0016887 ATPase activity; GO:0044877 protein-containing complex binding; GO:0046933 proton-transporting ATP synthase activity, rotational mechanism	00190 Oxidative phosphorylation; 01100 Metabolic pathways; 04714 Thermogenesis; 05010 Alzheimer disease; 05012 Parkinson disease; 05014 Amyotrophic lateral sclerosis; 05016 Huntington disease; 05020 Prion disease; 05022 Pathways of neurodegeneration - multiple diseases; 05415 Diabetic cardiomyopathy	FALSE	FALSE	FALSE	TRUE	FALSE	FALSE	FALSE
441	ENSMUSG00000003099.12	Ppp5c	19060	-2.012092	0.079004742	0.177574089	-1.055954494	0.079004742	0.177574089	GO:0001933 negative regulation of protein phosphorylation; GO:0006470 protein dephosphorylation; GO:0010288 response to lead ion; GO:0016576 histone dephosphorylation; GO:0043278 response to morphine; GO:0060548 negative regulation of cell death; GO:0070262 peptidyl-serine dephosphorylation; GO:1901215 negative regulation of neuron death; GO:1904550 response to arachidonic acid; GO:2000324 positi…	GO:0005634 nucleus; GO:0005634 nucleus; GO:0005737 cytoplasm; GO:0005829 cytosol; GO:0005829 cytosol; GO:0005829 cytosol; GO:0005886 plasma membrane; GO:0016020 membrane; GO:0032991 protein-containing complex; GO:0043005 neuron projection; GO:0043025 neuronal cell body; GO:0043204 perikaryon; GO:0043231 intracellular membrane-bounded organelle; GO:0071944 cell periphery; GO:0101031 chaperone comp…	GO:0001965 G-protein alpha-subunit binding; GO:0003723 RNA binding; GO:0004721 phosphoprotein phosphatase activity; GO:0004721 phosphoprotein phosphatase activity; GO:0004722 protein serine/threonine phosphatase activity; GO:0004722 protein serine/threonine phosphatase activity; GO:0005515 protein binding; GO:0005524 ATP binding; GO:0008017 microtubule binding; GO:0016787 hydrolase activity; GO:0…	04010 MAPK signaling pathway	FALSE	FALSE	FALSE	TRUE	FALSE	FALSE	FALSE
442	ENSMUSG00000003119.15	Cdk12	69131	0.488638868	0.638204059	0.752116912	1.017015114	0.638204059	0.752116912	GO:0006368 transcription elongation from RNA polymerase II promoter; GO:0006397 mRNA processing; GO:0006468 protein phosphorylation; GO:0008380 RNA splicing; GO:0016310 phosphorylation; GO:0032968 positive regulation of transcription elongation from RNA polymerase II promoter; GO:0043405 regulation of MAP kinase activity; GO:0043484 regulation of RNA splicing; GO:0045944 positive regulation of tr…	GO:0000307 cyclin-dependent protein kinase holoenzyme complex; GO:0000790 nuclear chromatin; GO:0002944 cyclin K-CDK12 complex; GO:0005634 nucleus; GO:0005654 nucleoplasm; GO:0005694 chromosome; GO:0008024 cyclin/CDK positive transcription elongation factor complex; GO:0016607 nuclear speck; GO:0019908 nuclear cyclin-dependent protein kinase holoenzyme complex	GO:0000166 nucleotide binding; GO:0004672 protein kinase activity; GO:0004674 protein serine/threonine kinase activity; GO:0004693 cyclin-dependent protein serine/threonine kinase activity; GO:0005524 ATP binding; GO:0008353 RNA polymerase II CTD heptapeptide repeat kinase activity; GO:0008353 RNA polymerase II CTD heptapeptide repeat kinase activity; GO:0016301 kinase activity; GO:0016740 transf…	NA	FALSE	FALSE	FALSE	TRUE	FALSE	FALSE	TRUE
443	ENSMUSG00000003123.16	Lipe	16890	-5.196730434	0.000824453	0.010279969	-1.258236301	0.000824453	0.010279969	GO:0006361 transcription initiation from RNA polymerase I promoter; GO:0006363 termination of RNA polymerase I transcription; GO:0006629 lipid metabolic process; GO:0008202 steroid metabolic process; GO:0008203 cholesterol metabolic process; GO:0016042 lipid catabolic process; GO:0019433 triglyceride catabolic process; GO:0019433 triglyceride catabolic process; GO:0019433 triglyceride catabolic p…	GO:0005615 extracellular space; GO:0005634 nucleus; GO:0005737 cytoplasm; GO:0005737 cytoplasm; GO:0005739 mitochondrion; GO:0005811 lipid droplet; GO:0005829 cytosol; GO:0005829 cytosol; GO:0005886 plasma membrane; GO:0005901 caveola; GO:0016020 membrane	GO:0004771 sterol esterase activity; GO:0004771 sterol esterase activity; GO:0004806 triglyceride lipase activity; GO:0004806 triglyceride lipase activity; GO:0004806 triglyceride lipase activity; GO:0005515 protein binding; GO:0016298 lipase activity; GO:0016787 hydrolase activity; GO:0016788 hydrolase activity, acting on ester bonds; GO:0017171 serine hydrolase activity; GO:0019901 protein kina…	04024 cAMP signaling pathway; 04152 AMPK signaling pathway; 04371 Apelin signaling pathway; 04714 Thermogenesis; 04910 Insulin signaling pathway; 04923 Regulation of lipolysis in adipocytes; 04925 Aldosterone synthesis and secretion	FALSE	FALSE	FALSE	TRUE	FALSE	FALSE	TRUE
444	ENSMUSG00000003131.8	Pafah1b2	18475	-4.127607173	0.003305969	0.022579177	-1.12524541	0.003305969	0.022579177	GO:0006629 lipid metabolic process; GO:0007283 spermatogenesis; GO:0007283 spermatogenesis; GO:0007420 brain development; GO:0016042 lipid catabolic process; GO:0016239 positive regulation of macroautophagy	GO:0001650 fibrillar center; GO:0005730 nucleolus; GO:0005737 cytoplasm; GO:0005737 cytoplasm; GO:0005829 cytosol; GO:0005886 plasma membrane	GO:0003847 1-alkyl-2-acetylglycerophosphocholine esterase activity; GO:0005515 protein binding; GO:0016787 hydrolase activity; GO:0042802 identical protein binding; GO:0044877 protein-containing complex binding; GO:0047179 platelet-activating factor acetyltransferase activity; GO:0047179 platelet-activating factor acetyltransferase activity	00565 Ether lipid metabolism; 01100 Metabolic pathways	FALSE	FALSE	TRUE	TRUE	FALSE	FALSE	TRUE
445	ENSMUSG00000003134.11	Tbc1d8	54610	3.372007967	0.009749768	0.044131302	1.168340951	0.009749768	0.044131302	GO:0006886 intracellular protein transport; GO:0090630 activation of GTPase activity	NA	GO:0005096 GTPase activator activity; GO:0017137 Rab GTPase binding	NA	FALSE	FALSE	FALSE	TRUE	FALSE	FALSE	TRUE
446	ENSMUSG00000003135.16	Cnot11	52846	-2.954182013	0.018298716	0.066418844	-1.156628361	0.018298716	0.066418844	GO:0006417 regulation of translation; GO:0008150 biological_process; GO:0031047 gene silencing by RNA	GO:0005634 nucleus; GO:0005737 cytoplasm; GO:0030014 CCR4-NOT complex	GO:0003674 molecular_function	NA	FALSE	FALSE	TRUE	TRUE	TRUE	FALSE	FALSE
447	ENSMUSG00000003153.11	Slc2a3	20527	-2.537179839	0.034850592	0.100952072	-1.103505665	0.034850592	0.100952072	GO:0008643 carbohydrate transport; GO:0055085 transmembrane transport; GO:0070837 dehydroascorbic acid transport; GO:0098708 glucose import across plasma membrane; GO:1904659 glucose transmembrane transport; GO:1904659 glucose transmembrane transport; GO:1904659 glucose transmembrane transport	GO:0002080 acrosomal membrane; GO:0005737 cytoplasm; GO:0005737 cytoplasm; GO:0005886 plasma membrane; GO:0005886 plasma membrane; GO:0005886 plasma membrane; GO:0005887 integral component of plasma membrane; GO:0005901 caveola; GO:0016020 membrane; GO:0016021 integral component of membrane; GO:0030672 synaptic vesicle membrane; GO:0042995 cell projection; GO:0098978 glutamatergic synapse; GO:009…	GO:0005215 transporter activity; GO:0005355 glucose transmembrane transporter activity; GO:0005536 glucose binding; GO:0015145 monosaccharide transmembrane transporter activity; GO:0016936 galactoside binding; GO:0019900 kinase binding; GO:0022857 transmembrane transporter activity; GO:0033222 xylose binding; GO:0033300 dehydroascorbic acid transmembrane transporter activity; GO:0033300 dehydroas…	NA	FALSE	FALSE	FALSE	TRUE	FALSE	FALSE	FALSE
448	ENSMUSG00000003154.16	Foxj2	60611	-3.494081163	0.008143448	0.039407147	-1.107880053	0.008143448	0.039407147	GO:0006355 regulation of transcription, DNA-templated; GO:0016525 negative regulation of angiogenesis; GO:0045893 positive regulation of transcription, DNA-templated; GO:0045944 positive regulation of transcription by RNA polymerase II; GO:0045944 positive regulation of transcription by RNA polymerase II; GO:0110059 negative regulation of blood vessel endothelial cell differentiation; GO:1904707 …	GO:0001650 fibrillar center; GO:0005634 nucleus; GO:0005654 nucleoplasm	GO:0000978 RNA polymerase II cis-regulatory region sequence-specific DNA binding; GO:0000978 RNA polymerase II cis-regulatory region sequence-specific DNA binding; GO:0001228 DNA-binding transcription activator activity, RNA polymerase II-specific; GO:0001228 DNA-binding transcription activator activity, RNA polymerase II-specific; GO:0003677 DNA binding; GO:0003700 DNA-binding transcription fact…	NA	FALSE	FALSE	TRUE	TRUE	FALSE	FALSE	TRUE
[truncated: 16,547 more rows]
