# Supplementary material for: RNA helicase MOV10 suppresses fear memory and dendritic arborization and regulates microtubule dynamics in hippocampal neurons
Source: BMC Biol. 2025 Feb 6;23:36. doi: 10.1186/s12915-025-02138-6 (PMC11803958; doi:10.1186/s12915-025-02138-6)
Supplement: Supplementary file 5 — Additional file 5. Table S2. Differentially expressed genes with log2(fold change)>2 and log2(fold change)<-2 and or -log10(FDR)>4. [file 12915_2025_2138_MOESM5_ESM.csv]

	gene_name	log2(Fold Change)	-log 10(FDR)
1	Rps13-ps1	1.65468940605751	5.23477190331773
2	Rps13	-1.43409973930279	5.23477190331773
3	Ppm1j	4.37756358148508	3.11515206096648
4	Tafa3	2.42475024593403	2.50625487955305
5	Mrpl48-ps	5.78743347072436	3.97181377623976
6	Gm13456	3.50061456707141	3.20753594334728
7	Gm4767	2.10886569846796	1.26240205567476
8	Gm29216	2.43962937315022	2.75945087777595
9	Gm35082	3.64090677158995	2.89992421284844
10	Gm2446	4.65111065236847	2.35269456451537
11	Gm49749	2.01594671498665	0.464049441984314
12	Gm9762	-3.76561753025735	1.08068685292125
13	Gm15429	-3.92547001291478	2.79990525266836
14	Gvin1	-3.39403366531564	2.55020376097544
15	Rdh9	-3.31975130250048	1.80036491472806
16	Gm10131	-2.32191185122053	0.854770042604992
17	Gm13304	-2.5053593933616	2.61812251210325
18	Gm12397	-2.51465179054384	2.32776234833425
19	Xist	-5.85139732715194	1.33925689142555
20	Gm20521	-2.37907660251761	3.15538164038085
21	Smim40	-2.06165380109728	2.37746592844239
22	Fam205a3	-2.35932008056511	1.58825519321152
23	Commd1b	-2.86194893017733	1.06418406244583
24	Snurf	-2.53166119831163	0.99717170801829
25	Gm2436	-3.28812438288859	0.891652893454237
