# Supplementary material for: RNA helicase MOV10 suppresses fear memory and dendritic arborization and regulates microtubule dynamics in hippocampal neurons
Source: BMC Biol. 2025 Feb 6;23:36. doi: 10.1186/s12915-025-02138-6 (PMC11803958; doi:10.1186/s12915-025-02138-6)
Supplement: Supplementary file 7 — Additional file 7. Table S3. Percentage of genes shared between neuron-specific markers and differentially expressed (DE) genes. [file 12915_2025_2138_MOESM7_ESM.xlsx]

## Sheet: Sheet1
	CA1	CA2	CA3	DG	INH
% of all genes (17,787) expressed in the hippocampus	94.12	96.69	95.94	94.18	98.71
% of genes converted to mouse homologs	78.06	75.99	76.59	78.02	74.43
% DE UP genes expressed by region	72.2	75.2	74.34	73.71	75.88
% DE DOWN genes expressed by region	79.94	80.86	80.76	79.89	81.34
